# Supplementary material for: The Hydrophobin-Like OmSSP1 May Be an Effector in the Ericoid Mycorrhizal Symbiosis
Source: Front Plant Sci. 2018 May 1;9:546. doi: 10.3389/fpls.2018.00546 (PMC5938622; doi:10.3389/fpls.2018.00546)
Supplement: Supplementary file 2 [file Table_3.XLSX]

## Sheet: Sheet1
Table S3 Sequences used to build the phylogenetic tree, for alignments and biochemical analysis
Identifier	protein ID (U=UniProt/UniParc; J=jgi-mycocosm)	Taxon	Reference	Identifier in Seidl-Seiboth (2011)	Identifier in Linder (2005)
Amore	41941 (J)	Amorphotheca resinae
Aspcl	A1CHQ4 (U)	Aspergillus clavatus	Seidl-Seiboth et al., 2011	AC1
Aspfu	Q4WBR8 (U)	Aspergillus fumigatus	Seidl-Seiboth et al., 2011	AF1
Aspni	P28346 (U)	Aspergillus nidulans	Seidl-Seiboth et al., 2011; Linder et al., 2005	AN1	RODA
Aspor	Q2U3W7 (U)	Aspergillus oryzae	Seidl-Seiboth et al., 2011; Linder et al., 2005	AO	RolA (Q873N6)
Aspte	Q0CIJ2 (U)	Aspergillus terreus	Seidl-Seiboth et al., 2011	AT1
Chagl	Q2GVH2 (U)	Chaetomium globosum	Seidl-Seiboth et al., 2011	CG
Crypa	P52753 (U)	Cryphonectria parasitica	Linder et al., 2005		CRP
Ememi	Q1HAV4 (U)	Emericella miyajii	Seidl-Seiboth et al., 2011	EM
Fuscu	A9NIV6 (U)	Fusarium culmorum
Fusgr1	UPI000023E0FE (U)	Fusarium graminearum/Gibberella zeae	Seidl-Seiboth et al., 2011	GZ1
Fusgr2	I1RDP9 (U)	Fusarium graminearum/Gibberella zeae	Seidl-Seiboth et al., 2011	GZ2
Fusgr3	I1RXJ5 (U)	Fusarium graminearum/Gibberella zeae	Seidl-Seiboth et al., 2011	GZ3
Fusla	A0A0M9EQ60 (U)	Fusarium langsethiae
Fusve1	W7M218 (U)	Fusarium verticillioides
Fusve2	W7LQX1 (U)	Fusarium verticillioides
Fusve3	Q6YF29 (U)	Fusarium verticillioides/Gibberella moniliformis	Linder et al., 2005		HYD4
Fusve4	Q6YD93 (U)	Fusarium verticillioides/Gibberella moniliformis	Linder et al., 2005		HYD5
Fusve5	Q6YF30 (U)	Fusarium verticillioides/Gibberella moniliformis	Seidl-Seiboth et al., 2011; Linder et al., 2005	GM	HYD3
Hisca1	A6RAP3 (U)	Histoplasma capsulatum	Seidl-Seiboth et al., 2011	HC1
Hisca2	A6RAP4 (U)	Histoplasma capsulatum	Seidl-Seiboth et al., 2011	HC2
Leptod	522784 (J)	Leptodontium sp.
Maggr1	G4MYZ7 (U)	Magnaporthe grisea	Seidl-Seiboth et al., 2011	MG1
Maggr2	114604 (J)	Magnaporthe grisea	Seidl-Seiboth et al., 2011; Linder et al., 2005	MG2	MPG1
Maggr3	O94196 (U)	Magnaporthe grisea	Linder et al., 2005		MHP1
Metro	A0A014P1Y3 (U)	Metarhizium robertsii
Neucr1	Q04571 (U)	Neurospora crassa	Linder et al., 2005		EAS
Neucr2	A0A0B0E256 (U)	Neurospora crassa
Oidma1	A0A0C3HMT2 (U)	Oidiodendron maius
Oidma2	A0A0C3DDP7 (U)	Oidiodendron maius
Oidma3	A0A0C3D073 (U)	Oidiodendron maius
Oidma4	A0A0C3DQM4 (U)	Oidiodendron maius
OmSSP1	A0A0C3D4E3 (U)	Oidiodendron maius	This paper
Ophul	U00963 (U)	Ophiostoma ulmi	Linder et al., 2005		CU
Parbr	Q8NJQ1 (U)	Paracoccidioides brasiliensis	Seidl-Seiboth et al., 2011; Linder et al., 2005	PB	PbHYD1
Pasfu1	O94203 (U)	Passalora fulva	Linder et al., 2005		HCF-5
Pasfu2	Q9C2X0 (U)	Passalora fulva	Linder et al., 2005		HCF-6
Pocch	A0A179FBJ9 (U)	Pochonia chlamydosporia
Triat1	G9P6T0 (U)	Trichoderma atroviride	Seidl-Seiboth et al., 2011	HFB1A
Triat2	G9P387 (U)	Trichoderma atroviride
Triat3	G9NHP9 (U)	Trichoderma atroviride
Triha	P79072 (U)	Trichoderma harzianum	Linder et al., 2005		SRH1
Trire1	P52754 (U)	Trichoderma reseei	Linder et al., 2005		HFBI
Trire2	P79073 (U)	Trichoderma reseei	Linder et al., 2005		HFBII
Trivi1	G9N067 (U)	Trichoderma virens
Trivi2	143417 (J)	Trichoderma virens
Trivi3	G9MXU9 (U)	Trichoderma virens
Trivi4	G9N5V3 (U)	Trichoderma virens
