# Supplementary material for: The Hydrophobin-Like OmSSP1 May Be an Effector in the Ericoid Mycorrhizal Symbiosis
Source: Front Plant Sci. 2018 May 1;9:546. doi: 10.3389/fpls.2018.00546 (PMC5938622; doi:10.3389/fpls.2018.00546)
Supplement: Supplementary file 3 [file Table_4.xlsx]

## Sheet: Table S4a. 445 O. maius_SSP
Table S4a. List and bioinformatics features of the 445 SSPs annotated in the O. maius genome
prot ID	protein length	GO_Name	InterproDesc	PFAM motifs	CPL_fam	CPL_hit	CPL_description	SP hit	SP description	SP score	SP e-value	SP perc ident	perc C	NLS motifs	NLS positions	KR rich sequence	KR rich start	KR rich end	KR rich residues nb	KR rich Lys nb	KR rich Arg nb	KR rich Asp and Glu nb	KR rich ratio of basic aa	KR rich total charge	Cluster ID	Oidma members	Total members in 60 genomes
135488	238	polysaccharide catabolic process ; cellulase activity	Glycoside hydrolase. family 12 ; Concanavalin A-like lectin/glucanase	{'PF01670': 'Glycosyl hydrolase family 12 '}	No hits found	-	-	No hits found	-	-	-	-	0.420168	No NLS found	-	No KR rich region found	-	-	-	-	-	-	-	-	844	6	111
20160	102			NO PFAM	No hits found	-	-	No hits found	-	-	-	-	0	No NLS found	-	No KR rich region found	-	-	-	-	-	-	-	-	114463	1	1
111131	254	polysaccharide catabolic process ; cellulase activity	Glycoside hydrolase. family 12 ; Glycoside hydrolase. family 12 ; Concanavalin A-like lectin/glucanase	{'PF01670': 'Glycosyl hydrolase family 12 '}	GH12	325961	Glycoside Hydrolase Family 12 protein	sp|A2Q877|XGEA_ASPNC	Probable xyloglucan-specific endo-beta-1,4-glucanase A OS=Aspergillus niger (strain CBS 513.88 / FGSC A1513) GN=xgeA PE=3 SV=1	456	1e-44	51.4	0.787402	No NLS found	-	No KR rich region found	-	-	-	-	-	-	-	-	844	6	111
23797	108			NO PFAM	No hits found	-	-	No hits found	-	-	-	-	0	No NLS found	-	No KR rich region found	-	-	-	-	-	-	-	-	113934	1	1
125454	220			NO PFAM	No hits found	-	-	No hits found	-	-	-	-	0.909091	No NLS found	-	No KR rich region found	-	-	-	-	-	-	-	-	12378	2	14
25811	253			NO PFAM	No hits found	-	-	No hits found	-	-	-	-	2.37154	No NLS found	-	No KR rich region found	-	-	-	-	-	-	-	-	445	3	172
48910	151			NO PFAM	No hits found	-	-	No hits found	-	-	-	-	1.3245	No NLS found	-	No KR rich region found	-	-	-	-	-	-	-	-	28781	3	3
55288	123			NO PFAM	No hits found	-	-	No hits found	-	-	-	-	4.87805	No NLS found	-	No KR rich region found	-	-	-	-	-	-	-	-	42230	1	2
32693	175			{'PF12296': 'Hydrophobic surface binding protein A '}	No hits found	-	-	No hits found	-	-	-	-	0	No NLS found	-	No KR rich region found	-	-	-	-	-	-	-	-	15162	3	9
52586	173			NO PFAM	No hits found	-	-	sp|Q557A2|Y3701_DICDI	Uncharacterized protein DDB_G0273701/DDB_G0273221 OS=Dictyostelium discoideum GN=DDB_G0273701 PE=4 SV=1	182	2e-13	36.7	5.20231	No NLS found	-	No KR rich region found	-	-	-	-	-	-	-	-	12530	1	13
45228	288			NO PFAM	No hits found	-	-	No hits found	-	-	-	-	3.81944	No NLS found	-	No KR rich region found	-	-	-	-	-	-	-	-	1323	4	80
182936	93			NO PFAM	No hits found	-	-	No hits found	-	-	-	-	8.60215	No NLS found	-	No KR rich region found	-	-	-	-	-	-	-	-	26781	1	4
160794	253			{'PF14273': 'Domain of unknown function (DUF4360) '}	No hits found	-	-	No hits found	-	-	-	-	1.58103	No NLS found	-	No KR rich region found	-	-	-	-	-	-	-	-	1288	3	82
20664	98			NO PFAM	No hits found	-	-	No hits found	-	-	-	-	0	No NLS found	-	No KR rich region found	-	-	-	-	-	-	-	-	33097	1	3
165857	255	lipid metabolic process ; hydrolase activity. acting on ester bonds	Lipase. GDSL ; Esterase. SGNH hydrolase-type	{'PF00657': 'GDSL-like Lipase/Acylhydrolase ', 'PF13472': 'GDSL-like Lipase/Acylhydrolase family '}	CE12	326198	Carbohydrate Esterase Family 12 protein	sp|Q00017|RHA1_ASPAC	Rhamnogalacturonan acetylesterase OS=Aspergillus aculeatus GN=rha1 PE=1 SV=1	473	1e-46	49.6	2.7451	No NLS found	-	No KR rich region found	-	-	-	-	-	-	-	-	3134	1	58
160684	209	hydrolase activity. hydrolyzing O-glycosyl compounds ; carbohydrate metabolic process	Glycoside hydrolase. family 11 ; Glycoside hydrolase. family 11 ; Glycoside hydrolase. family 11 ; Concanavalin A-like lectin/glucanase	{'PF00457': 'Glycosyl hydrolases family 11 '}	GH11	326084	Glycoside Hydrolase Family 11 protein	sp|P55329|XYNA_ASPNG	Endo-1,4-beta-xylanase A OS=Aspergillus niger GN=xynA PE=1 SV=1	629	6e-65	74.7	0.956938	No NLS found	-	No KR rich region found	-	-	-	-	-	-	-	-	448	8	171
56093	188			NO PFAM	No hits found	-	-	No hits found	-	-	-	-	0.531915	No NLS found	-	No KR rich region found	-	-	-	-	-	-	-	-	114384	1	1
146970	161			NO PFAM	No hits found	-	-	No hits found	-	-	-	-	0.621118	No NLS found	-	No KR rich region found	-	-	-	-	-	-	-	-	19592	2	6
132532	244		Glycoside hydrolase. family 61	{'PF03443': 'Glycosyl hydrolase family 61 '}	GH61	326327	Glycoside Hydrolase Family 61 protein	sp|Q7Z9M7|GUN7_HYPJQ	Endoglucanase-7 OS=Hypocrea jecorina (strain QM6a) GN=cel61b PE=1 SV=3	604	6e-62	48.8	2.45902	No NLS found	-	No KR rich region found	-	-	-	-	-	-	-	-	35	8	834
25848	159	hydrolase activity. hydrolyzing O-glycosyl compounds ; extracellular region ; carbohydrate metabolic process ; cellulose binding	Cellulose-binding region. fungal ; Cellulose-binding region. fungal ; Cellulose-binding region. fungal ; Cellulose-binding region. fungal ; Cellulose-binding region. fungal	{'PF00734': 'Fungal cellulose binding domain '}	No hits found	-	-	No hits found	-	-	-	-	8.1761	No NLS found	-	No KR rich region found	-	-	-	-	-	-	-	-	3491	1	51
20064	139			NO PFAM	No hits found	-	-	No hits found	-	-	-	-	5.7554	No NLS found	-	No KR rich region found	-	-	-	-	-	-	-	-	15235	2	9
132732	225	hydrolase activity. hydrolyzing O-glycosyl compounds ; carbohydrate metabolic process	Glycoside hydrolase. family 11 ; Glycoside hydrolase. family 11 ; Concanavalin A-like lectin/glucanase	{'PF00457': 'Glycosyl hydrolases family 11 '}	GH11	326317	Glycoside Hydrolase Family 11 protein	sp|P36218|XYN1_HYPJE	Endo-1,4-beta-xylanase 1 OS=Hypocrea jecorina GN=xyn1 PE=1 SV=1	548	2e-55	55.4	0.444444	No NLS found	-	No KR rich region found	-	-	-	-	-	-	-	-	448	8	171
132485	219	hydrolase activity. hydrolyzing O-glycosyl compounds ; carbohydrate metabolic process	Glycoside hydrolase. family 11 ; Glycoside hydrolase. family 11 ; Glycoside hydrolase. family 11 ; Concanavalin A-like lectin/glucanase	{'PF00457': 'Glycosyl hydrolases family 11 '}	GH11	326307	Glycoside Hydrolase Family 11 protein	sp|P48824|XYNB_ASPKW	Endo-1,4-beta-xylanase B OS=Aspergillus kawachii (strain NBRC 4308) GN=xlnB PE=3 SV=2	623	3e-64	66.7	0	No NLS found	-	No KR rich region found	-	-	-	-	-	-	-	-	448	8	171
148030	283	triacylglycerol lipase activity ; lipid metabolic process ; catalytic activity	Lipase. class 3 ; Lipase. active site	{'PF01083': 'Cutinase ', 'PF01764': 'Lipase (class 3) '}	GX	84028205|GX|abH23	Filamentous fungi lipases	sp|Q9P979|FAEA_ASPAW	Feruloyl esterase A OS=Aspergillus awamori GN=faeA PE=1 SV=3	682	7e-71	47.2	2.82686	No NLS found	-	No KR rich region found	-	-	-	-	-	-	-	-	1346	2	79
33841	201			{'PF08277': 'PAN-like domain ', 'PF00024': 'PAN domain '}	No hits found	-	-	No hits found	-	-	-	-	5.47264	No NLS found	-	No KR rich region found	-	-	-	-	-	-	-	-	10696	4	20
184419	54			NO PFAM	No hits found	-	-	No hits found	-	-	-	-	3.7037	No NLS found	-	No KR rich region found	-	-	-	-	-	-	-	-	114793	1	1
46790	184			NO PFAM	No hits found	-	-	No hits found	-	-	-	-	2.17391	No NLS found	-	No KR rich region found	-	-	-	-	-	-	-	-	22754	3	5
60567	292			NO PFAM	No hits found	-	-	No hits found	-	-	-	-	0.342466	No NLS found	-	No KR rich region found	-	-	-	-	-	-	-	-	14792	1	9
20059	60			NO PFAM	No hits found	-	-	No hits found	-	-	-	-	5	No NLS found	-	No KR rich region found	-	-	-	-	-	-	-	-	114426	1	1
136854	287	hydrolase activity. hydrolyzing O-glycosyl compounds ; extracellular region ; carbohydrate metabolic process ; cellulose binding	Cellulose-binding region. fungal ; Glycoside hydrolase. family 11 ; Glycoside hydrolase. family 11 ; Cellulose-binding region. fungal ; Cellulose-binding region. fungal ; Cellulose-binding region. fungal ; Cellulose-binding region. fungal ; Concanavalin A-like lectin/glucanase ; Cellulose-binding region. fungal	{'PF00457': 'Glycosyl hydrolases family 11 ', 'PF00734': 'Fungal cellulose binding domain '}	GH11-CBM1	326429	Glycoside Hydrolase Family 11 / Carbohydrate-Binding Module Family 1 protein	sp|P36218|XYN1_HYPJE	Endo-1,4-beta-xylanase 1 OS=Hypocrea jecorina GN=xyn1 PE=1 SV=1	509	8e-51	63.4	1.39373	No NLS found	-	No KR rich region found	-	-	-	-	-	-	-	-	448	8	171
57705	127			NO PFAM	No hits found	-	-	No hits found	-	-	-	-	0	No NLS found	-	No KR rich region found	-	-	-	-	-	-	-	-	19592	2	6
45873	234	hydrolase activity. hydrolyzing O-glycosyl compounds ; carbohydrate metabolic process	Glycoside hydrolase. family 11 ; Glycoside hydrolase. family 11 ; Concanavalin A-like lectin/glucanase	{'PF00457': 'Glycosyl hydrolases family 11 '}	GH11	326409	Glycoside Hydrolase Family 11 protein	sp|P55332|XYNA_EMENI	Endo-1,4-beta-xylanase A OS=Emericella nidulans (strain FGSC A4 / ATCC 38163 / CBS 112.46 / NRRL 194 / M139) GN=xlnA PE=1 SV=1	399	4e-38	52.2	0.854701	No NLS found	-	No KR rich region found	-	-	-	-	-	-	-	-	448	8	171
180632	175			{'PF12296': 'Hydrophobic surface binding protein A '}	No hits found	-	-	No hits found	-	-	-	-	0	No NLS found	-	No KR rich region found	-	-	-	-	-	-	-	-	15162	3	9
20600	174			{'PF12296': 'Hydrophobic surface binding protein A '}	No hits found	-	-	No hits found	-	-	-	-	0	No NLS found	-	No KR rich region found	-	-	-	-	-	-	-	-	16210	1	8
195822	200			{'PF14273': 'Domain of unknown function (DUF4360) '}	No hits found	-	-	No hits found	-	-	-	-	2.5	No NLS found	-	No KR rich region found	-	-	-	-	-	-	-	-	1288	3	82
48804	134		Cyanovirin-N ; Cyanovirin-N	{'PF08881': 'CVNH domain '}	No hits found	-	-	No hits found	-	-	-	-	6.71642	No NLS found	-	No KR rich region found	-	-	-	-	-	-	-	-	3529	2	51
75214	230	hydrolase activity. hydrolyzing O-glycosyl compounds ; carbohydrate metabolic process	Glycoside hydrolase. family 11 ; Glycoside hydrolase. family 11 ; Glycoside hydrolase. family 11 ; Concanavalin A-like lectin/glucanase	{'PF00457': 'Glycosyl hydrolases family 11 '}	GH11	326442	Glycoside Hydrolase Family 11 protein	sp|P36218|XYN1_HYPJE	Endo-1,4-beta-xylanase 1 OS=Hypocrea jecorina GN=xyn1 PE=1 SV=1	533	9e-54	60.9	0.869565	No NLS found	-	No KR rich region found	-	-	-	-	-	-	-	-	448	8	171
33974	226	hydrolase activity. hydrolyzing O-glycosyl compounds ; carbohydrate metabolic process	Glycoside hydrolase. family 11 ; Glycoside hydrolase. family 11 ; Glycoside hydrolase. family 11 ; Glycoside hydrolase. family 11 ; Concanavalin A-like lectin/glucanase	{'PF00457': 'Glycosyl hydrolases family 11 '}	GH11	326349	Glycoside Hydrolase Family 11 protein	sp|P36218|XYN1_HYPJE	Endo-1,4-beta-xylanase 1 OS=Hypocrea jecorina GN=xyn1 PE=1 SV=1	632	3e-65	59.6	0	No NLS found	-	No KR rich region found	-	-	-	-	-	-	-	-	448	8	171
171502	94	extracellular region ; cell wall ; cell communication	Hydrophobin 2 ; Hydrophobin 2 ; Hydrophobin 2	{'PF06766': 'Fungal hydrophobin '}	No hits found	-	-	sp|Q9UVI4|THYD_CLAFS	Trihydrophobin OS=Claviceps fusiformis GN=TH1 PE=1 SV=1	131	1e-07	48.4	8.51064	No NLS found	-	No KR rich region found	-	-	-	-	-	-	-	-	3531	2	51
16813	118			NO PFAM	No hits found	-	-	No hits found	-	-	-	-	5.08475	No NLS found	-	No KR rich region found	-	-	-	-	-	-	-	-	31009	1	3
23794	165			NO PFAM	No hits found	-	-	No hits found	-	-	-	-	0	No NLS found	-	No KR rich region found	-	-	-	-	-	-	-	-	113952	1	1
41539	284	hydrolase activity. hydrolyzing O-glycosyl compounds ; extracellular region ; carbohydrate metabolic process ; cellulose binding ; metabolic process ; hydrolase activity ; catalytic activity	Cellulose-binding region. fungal ; Cellulose-binding region. fungal ; Cutinase ; Cellulose-binding region. fungal ; Cellulose-binding region. fungal ; Lipase. active site ; Cellulose-binding region. fungal ; Cellulose-binding region. fungal	{'PF08237': 'PE-PPE domain ', 'PF01083': 'Cutinase ', 'PF00734': 'Fungal cellulose binding domain '}	CE5-CBM1	326128	Carbohydrate Esterase Family 5 / Carbohydrate-Binding Module Family 1 protein	sp|Q99034|AXE1_HYPJE	Acetylxylan esterase OS=Hypocrea jecorina GN=axe1 PE=1 SV=1	688	1e-71	58.2	4.92958	No NLS found	-	No KR rich region found	-	-	-	-	-	-	-	-	995	2	98
22063	170			{'PF12296': 'Hydrophobic surface binding protein A '}	No hits found	-	-	No hits found	-	-	-	-	0	No NLS found	-	No KR rich region found	-	-	-	-	-	-	-	-	37127	1	2
139801	290	triacylglycerol lipase activity ; lipid metabolic process ; catalytic activity	Lipase. class 3 ; Lipase. active site	{'PF01764': 'Lipase (class 3) '}	GX	83766610|GX|abH23	Filamentous fungi lipases	sp|Q2UNW5|FAEA_ASPOR	Probable feruloyl esterase A OS=Aspergillus oryzae (strain ATCC 42149 / RIB 40) GN=faeA PE=3 SV=1	366	4e-34	34.1	2.06897	No NLS found	-	No KR rich region found	-	-	-	-	-	-	-	-	1346	2	79
31220	283			NO PFAM	No hits found	-	-	No hits found	-	-	-	-	0.706714	No NLS found	-	No KR rich region found	-	-	-	-	-	-	-	-	14728	1	9
167470	270			{'PF11327': 'Protein of unknown function (DUF3129) '}	No hits found	-	-	No hits found	-	-	-	-	0.740741	No NLS found	-	RRFLPRMLVKMGLMKRAK	154	172	18	3	4	0	38.89	7	6661	2	31
118722	234	polysaccharide catabolic process ; cellulase activity	Glycoside hydrolase. family 12 ; Glycoside hydrolase. family 12 ; Concanavalin A-like lectin/glucanase	{'PF01670': 'Glycosyl hydrolase family 12 '}	GH12	327037	Glycoside Hydrolase Family 12 protein	sp|Q0CRC9|XGEA_ASPTN	Probable xyloglucan-specific endo-beta-1,4-glucanase A OS=Aspergillus terreus (strain NIH 2624 / FGSC A1156) GN=xgeA PE=3 SV=2	504	2e-50	55.6	0.854701	No NLS found	-	No KR rich region found	-	-	-	-	-	-	-	-	844	6	111
20639	106			NO PFAM	No hits found	-	-	No hits found	-	-	-	-	6.60377	No NLS found	-	No KR rich region found	-	-	-	-	-	-	-	-	114578	1	1
181776	181			NO PFAM	No hits found	-	-	No hits found	-	-	-	-	0.552486	No NLS found	-	No KR rich region found	-	-	-	-	-	-	-	-	25722	1	4
48912	119			NO PFAM	No hits found	-	-	No hits found	-	-	-	-	1.68067	No NLS found	-	No KR rich region found	-	-	-	-	-	-	-	-	113935	1	1
65053	226		Glycoside hydrolase. family 61	{'PF03443': 'Glycosyl hydrolase family 61 '}	GH61	326313	Glycoside Hydrolase Family 61 protein	sp|Q96WQ9|EGLD_ASPKW	Probable endo-beta-1,4-glucanase D OS=Aspergillus kawachii (strain NBRC 4308) GN=eglD PE=3 SV=1	207	7e-16	37.8	0.884956	No NLS found	-	No KR rich region found	-	-	-	-	-	-	-	-	35	8	834
30953	149			NO PFAM	No hits found	-	-	No hits found	-	-	-	-	2.01342	No NLS found	-	No KR rich region found	-	-	-	-	-	-	-	-	46010	2	2
141874	189			NO PFAM	No hits found	-	-	No hits found	-	-	-	-	2.6455	No NLS found	-	No KR rich region found	-	-	-	-	-	-	-	-	19253	1	6
33843	217		Apple-like	{'PF14295': 'PAN domain ', 'PF00024': 'PAN domain '}	No hits found	-	-	No hits found	-	-	-	-	5.06912	No NLS found	-	No KR rich region found	-	-	-	-	-	-	-	-	10696	4	20
25981	185			NO PFAM	No hits found	-	-	No hits found	-	-	-	-	1.62162	No NLS found	-	No KR rich region found	-	-	-	-	-	-	-	-	26771	3	4
130681	242		Glycoside hydrolase. family 61	{'PF03443': 'Glycosyl hydrolase family 61 '}	GH61	326286	Glycoside Hydrolase Family 61 protein	sp|B0Y9G4|EGLD_ASPFC	Probable endo-beta-1,4-glucanase D OS=Neosartorya fumigata (strain CEA10 / CBS 144.89 / FGSC A1163) GN=eglD PE=3 SV=1	328	7e-30	37.8	1.65289	No NLS found	-	No KR rich region found	-	-	-	-	-	-	-	-	35	8	834
47156	174			NO PFAM	No hits found	-	-	No hits found	-	-	-	-	4.5977	No NLS found	-	No KR rich region found	-	-	-	-	-	-	-	-	13232	2	12
51487	259		Fungal chitosanase	{'PF07335': 'Fungal chitosanase of glycosyl hydrolase group 75 '}	GH75	326036	Glycoside Hydrolase Family 75 protein	No hits found	-	-	-	-	1.9305	No NLS found	-	No KR rich region found	-	-	-	-	-	-	-	-	12720	3	13
169832	246			NO PFAM	No hits found	-	-	No hits found	-	-	-	-	3.25203	No NLS found	-	No KR rich region found	-	-	-	-	-	-	-	-	20089	4	6
16758	108			NO PFAM	No hits found	-	-	No hits found	-	-	-	-	11.1111	No NLS found	-	No KR rich region found	-	-	-	-	-	-	-	-	12097	2	15
50893	226	metabolic process ; hydrolase activity	Cutinase	{'PF01083': 'Cutinase '}	CE5	326013	Carbohydrate Esterase Family 5 protein	sp|O59893|AXE2_PENPU	Acetylxylan esterase 2 OS=Penicillium purpurogenum GN=axe-2 PE=1 SV=1	249	9e-21	36.2	1.76991	No NLS found	-	No KR rich region found	-	-	-	-	-	-	-	-	995	2	98
30686	269		Glycoside hydrolase. family 61	{'PF03443': 'Glycosyl hydrolase family 61 '}	GH61	326216	Glycoside Hydrolase Family 61 protein	sp|O14405|GUN4_HYPJE	Endoglucanase-4 OS=Hypocrea jecorina GN=cel61a PE=1 SV=1	571	5e-58	52.6	1.48699	No NLS found	-	No KR rich region found	-	-	-	-	-	-	-	-	35	8	834
131913	216	metabolic process ; hydrolase activity ; extracellular region ; cutinase activity	Cutinase. monofunctional ; Cutinase ; Cutinase. monofunctional ; Cutinase. monofunctional	{'PF01083': 'Cutinase '}	CE5	326312	Carbohydrate Esterase Family 5 protein	sp|A1D9W1|CUTI3_NEOFI	Probable cutinase 3 OS=Neosartorya fischeri (strain ATCC 1020 / DSM 3700 / FGSC A1164 / NRRL 181) GN=NFIA_030250 PE=3 SV=1	624	2e-64	67.7	2.77778	No NLS found	-	No KR rich region found	-	-	-	-	-	-	-	-	538	5	149
19788	126	RNA binding ; endoribonuclease activity ; ribonuclease activity	Guanine-specific ribonuclease N1 and T1 ; Ribonuclease/ribotoxin	{'PF00545': 'ribonuclease '}	No hits found	-	-	sp|P00653|RNMS_ASPSA	Guanyl-specific ribonuclease Ms OS=Aspergillus saitoi PE=1 SV=2	381	1e-36	76	3.1746	No NLS found	-	No KR rich region found	-	-	-	-	-	-	-	-	3930	1	44
182949	292			NO PFAM	No hits found	-	-	No hits found	-	-	-	-	2.39726	No NLS found	-	No KR rich region found	-	-	-	-	-	-	-	-	46036	2	2
49773	236		Glycoside hydrolase. family 61	{'PF03443': 'Glycosyl hydrolase family 61 '}	GH61	325984	Glycoside Hydrolase Family 61 protein	sp|Q00023|CEL1_AGABI	Cellulose-growth-specific protein OS=Agaricus bisporus GN=cel1 PE=3 SV=1	353	8e-33	37	2.11864	No NLS found	-	No KR rich region found	-	-	-	-	-	-	-	-	35	8	834
142471	236		Cysteine. histidine-dependent amidohydrolase/peptidase ; Cysteine. histidine-dependent amidohydrolase/peptidase	{'PF05257': 'CHAP domain '}	No hits found	-	-	No hits found	-	-	-	-	3.81356	No NLS found	-	No KR rich region found	-	-	-	-	-	-	-	-	22756	2	5
34970	190			NO PFAM	No hits found	-	-	No hits found	-	-	-	-	5.26316	No NLS found	-	No KR rich region found	-	-	-	-	-	-	-	-	21581	1	5
18434	79			NO PFAM	No hits found	-	-	No hits found	-	-	-	-	10.1266	No NLS found	-	No KR rich region found	-	-	-	-	-	-	-	-	31234	1	3
29034	197			NO PFAM	No hits found	-	-	No hits found	-	-	-	-	4.06091	No NLS found	-	No KR rich region found	-	-	-	-	-	-	-	-	22167	1	5
60745	250		N/apple PAN ; Apple-like	{'PF14295': 'PAN domain ', 'PF00024': 'PAN domain '}	No hits found	-	-	No hits found	-	-	-	-	4.8	No NLS found	-	No KR rich region found	-	-	-	-	-	-	-	-	10696	4	20
19729	66			NO PFAM	No hits found	-	-	No hits found	-	-	-	-	0	No NLS found	-	No KR rich region found	-	-	-	-	-	-	-	-	113678	1	1
15976	226			NO PFAM	No hits found	-	-	No hits found	-	-	-	-	1.32743	No NLS found	-	No KR rich region found	-	-	-	-	-	-	-	-	16326	1	8
30255	230	hydrolase activity. hydrolyzing O-glycosyl compounds ; carbohydrate metabolic process	Glycoside hydrolase. family 11 ; Glycoside hydrolase. family 11 ; Concanavalin A-like lectin/glucanase	{'PF00457': 'Glycosyl hydrolases family 11 '}	GH11	325905	Glycoside Hydrolase Family 11 protein	sp|P36218|XYN1_HYPJE	Endo-1,4-beta-xylanase 1 OS=Hypocrea jecorina GN=xyn1 PE=1 SV=1	564	2e-57	58.9	0.434783	No NLS found	-	No KR rich region found	-	-	-	-	-	-	-	-	448	8	171
54722	278		Glycoside hydrolase. catalytic core	{'PF06964': 'Alpha-L-arabinofuranosidase C-terminus '}	GH51	327063	Glycoside Hydrolase Family 51 protein	No hits found	-	-	-	-	0.359712	No NLS found	-	No KR rich region found	-	-	-	-	-	-	-	-	914	7	104
20753	105			NO PFAM	No hits found	-	-	No hits found	-	-	-	-	0.952381	No NLS found	-	No KR rich region found	-	-	-	-	-	-	-	-	114615	1	1
60744	203			NO PFAM	No hits found	-	-	No hits found	-	-	-	-	0	No NLS found	-	No KR rich region found	-	-	-	-	-	-	-	-	9591	3	25
33691	206			NO PFAM	No hits found	-	-	No hits found	-	-	-	-	1.94175	No NLS found	-	No KR rich region found	-	-	-	-	-	-	-	-	17588	2	7
156747	265	lysozyme activity ; peptidoglycan catabolic process ; cell wall catabolic process	Glycoside hydrolase. family 24	{'PF00959': 'Phage lysozyme '}	GH24	326004	Glycoside Hydrolase Family 24 protein	sp|P11187|LYS_BPPH2	Lysozyme OS=Bacillus phage phi29 GN=15 PE=3 SV=1	173	8e-12	34	3.77358	No NLS found	-	RRRK	242	246	4	1	3	0	100	4	3332	7	55
100585	225		Glycoside hydrolase. family 61	{'PF03443': 'Glycosyl hydrolase family 61 '}	GH61	325964	Glycoside Hydrolase Family 61 protein	sp|A1DBS6|EGLD_NEOFI	Probable endo-beta-1,4-glucanase D OS=Neosartorya fischeri (strain ATCC 1020 / DSM 3700 / FGSC A1164 / NRRL 181) GN=eglD PE=3 SV=1	259	6e-22	33	2.22222	No NLS found	-	No KR rich region found	-	-	-	-	-	-	-	-	35	8	834
139517	245	polysaccharide catabolic process ; cellulase activity	Glycoside hydrolase. family 12 ; Glycoside hydrolase. family 12 ; TonB box. conserved site ; Concanavalin A-like lectin/glucanase	{'PF01670': 'Glycosyl hydrolase family 12 '}	GH12	326464	Glycoside Hydrolase Family 12 protein	sp|A2Q877|XGEA_ASPNC	Probable xyloglucan-specific endo-beta-1,4-glucanase A OS=Aspergillus niger (strain CBS 513.88 / FGSC A1513) GN=xgeA PE=3 SV=1	453	2e-44	50.9	1.22449	No NLS found	-	No KR rich region found	-	-	-	-	-	-	-	-	844	6	111
146109	153			{'PF11578': 'Protein of unknown function (DUF3237) '}	No hits found	-	-	No hits found	-	-	-	-	0.653595	No NLS found	-	No KR rich region found	-	-	-	-	-	-	-	-	10475	2	21
157799	258	aspartic-type endopeptidase activity ; proteolysis	Peptidase G1. eqolisin ; Peptidase G1. eqolisin ; Peptidase G1. eqolisin ; Concanavalin A-like lectin/glucanase	{'PF01828': 'Peptidase A4 family '}	G01	MER187596	aspergilloglutamic peptidase (Botryotinia fuckeliana) [G01.002]#G01#{peptidase unit: 61-257} from GB:CCD47336	sp|P24665|PRTA_ASPNG	Aspergillopepsin-2 OS=Aspergillus niger PE=1 SV=1	409	3e-39	46	1.55039	No NLS found	-	RHRKRVASGRKGNPIRR	27	44	17	2	6	0	47.06	8	373	12	195
175000	175	carbohydrate metabolic process ; cellulase activity	Glycoside hydrolase. family 45 ; Expansin 45. endoglucanase-like ; Glycoside hydrolase. family 45 ; Barwin-related endoglucanase	{'PF03330': 'Rare lipoprotein A (RlpA)-like double-psi beta-barrel ', 'PF02015': 'Glycosyl hydrolase family 45 '}	GH45	326996	Glycoside Hydrolase Family 45 protein	sp|P43317|GUN5_HYPJE	Endoglucanase-5 OS=Hypocrea jecorina GN=egl5 PE=3 SV=1	497	8e-50	77	6.85714	No NLS found	-	No KR rich region found	-	-	-	-	-	-	-	-	13985	2	10
137846	245	polysaccharide catabolic process ; cellulase activity	Glycoside hydrolase. family 12 ; Glycoside hydrolase. family 12 ; Concanavalin A-like lectin/glucanase	{'PF01670': 'Glycosyl hydrolase family 12 '}	GH12	326447	Glycoside Hydrolase Family 12 protein	sp|A2Q877|XGEA_ASPNC	Probable xyloglucan-specific endo-beta-1,4-glucanase A OS=Aspergillus niger (strain CBS 513.88 / FGSC A1513) GN=xgeA PE=3 SV=1	472	1e-46	52.7	0.816327	No NLS found	-	No KR rich region found	-	-	-	-	-	-	-	-	844	6	111
182926	264	aspartic-type endopeptidase activity ; proteolysis	Peptidase G1. eqolisin ; Peptidase G1. eqolisin ; Peptidase G1. eqolisin ; Concanavalin A-like lectin/glucanase	{'PF01828': 'Peptidase A4 family '}	G01	MER189042	family G1 non-peptidase homologues (Thielavia terrestris) [G01.UNW]#G01#{peptidase unit: 78-261} from GB:XP_003656949	No hits found	-	-	-	-	1.51515	No NLS found	-	No KR rich region found	-	-	-	-	-	-	-	-	373	12	195
146853	114			NO PFAM	No hits found	-	-	No hits found	-	-	-	-	10.5263	No NLS found	-	No KR rich region found	-	-	-	-	-	-	-	-	30565	2	3
18415	175			{'PF12296': 'Hydrophobic surface binding protein A '}	No hits found	-	-	No hits found	-	-	-	-	0	No NLS found	-	No KR rich region found	-	-	-	-	-	-	-	-	11475	2	17
55851	278	aspartic-type endopeptidase activity ; proteolysis	Peptidase G1. eqolisin ; Concanavalin A-like lectin/glucanase	{'PF01828': 'Peptidase A4 family '}	No hits found	-	-	No hits found	-	-	-	-	1.07914	No NLS found	-	No KR rich region found	-	-	-	-	-	-	-	-	373	12	195
32615	263			NO PFAM	No hits found	-	-	No hits found	-	-	-	-	4.94297	No NLS found	-	No KR rich region found	-	-	-	-	-	-	-	-	21403	1	5
148852	178	lysozyme activity ; peptidoglycan catabolic process ; cell wall catabolic process	Glycoside hydrolase. family 24	{'PF00959': 'Phage lysozyme '}	GH24	326348	Glycoside Hydrolase Family 24 protein	No hits found	-	-	-	-	4.49438	No NLS found	-	RRKK	158	162	4	2	2	0	100	4	3332	7	55
31092	205		Concanavalin A-like lectin/glucanase	NO PFAM	No hits found	-	-	No hits found	-	-	-	-	0.97561	No NLS found	-	No KR rich region found	-	-	-	-	-	-	-	-	22822	4	5
141441	295			{'PF11327': 'Protein of unknown function (DUF3129) '}	No hits found	-	-	No hits found	-	-	-	-	1.69492	No NLS found	-	KRRFAR	282	288	6	1	3	0	66.67	4	4598	1	38
183869	209			NO PFAM	No hits found	-	-	No hits found	-	-	-	-	0.478469	No NLS found	-	No KR rich region found	-	-	-	-	-	-	-	-	4324	1	40
167344	146			NO PFAM	No hits found	-	-	No hits found	-	-	-	-	2.73973	No NLS found	-	No KR rich region found	-	-	-	-	-	-	-	-	11453	1	17
19799	97			NO PFAM	No hits found	-	-	No hits found	-	-	-	-	8.24742	No NLS found	-	No KR rich region found	-	-	-	-	-	-	-	-	114363	1	1
34582	199			NO PFAM	No hits found	-	-	No hits found	-	-	-	-	4.52261	No NLS found	-	No KR rich region found	-	-	-	-	-	-	-	-	26632	1	4
32236	201			NO PFAM	No hits found	-	-	No hits found	-	-	-	-	3.9801	No NLS found	-	No KR rich region found	-	-	-	-	-	-	-	-	15414	1	9
141524	272			NO PFAM	No hits found	-	-	No hits found	-	-	-	-	0.367647	No NLS found	-	No KR rich region found	-	-	-	-	-	-	-	-	16081	1	8
35392	162			NO PFAM	No hits found	-	-	No hits found	-	-	-	-	1.23457	No NLS found	-	No KR rich region found	-	-	-	-	-	-	-	-	21708	1	5
167084	242		Necrosis inducing	{'PF05630': 'Necrosis inducing protein (NPP1) '}	No hits found	-	-	No hits found	-	-	-	-	2.47934	No NLS found	-	No KR rich region found	-	-	-	-	-	-	-	-	4221	1	41
170811	282			{'PF12296': 'Hydrophobic surface binding protein A '}	No hits found	-	-	No hits found	-	-	-	-	0	No NLS found	-	No KR rich region found	-	-	-	-	-	-	-	-	15162	3	9
58332	200			NO PFAM	No hits found	-	-	No hits found	-	-	-	-	4.5	No NLS found	-	No KR rich region found	-	-	-	-	-	-	-	-	28637	1	3
184384	281			NO PFAM	No hits found	-	-	No hits found	-	-	-	-	1.77936	No NLS found	-	KKMIRGR	250	257	7	2	2	0	57.14	4	39989	1	2
184412	212			NO PFAM	No hits found	-	-	No hits found	-	-	-	-	1.88679	No NLS found	-	No KR rich region found	-	-	-	-	-	-	-	-	15291	1	9
183829	257	RNA binding ; endoribonuclease activity ; ribonuclease T2 activity	Ribonuclease T2 ; Ribonuclease T2 ; Ribonuclease T2 ; Ribonuclease T2	{'PF00445': 'Ribonuclease T2 family '}	No hits found	-	-	sp|P24657|RNTR_HYPRU	Ribonuclease Trv OS=Hypocrea rufa PE=1 SV=1	582	3e-59	51.9	3.89105	No NLS found	-	No KR rich region found	-	-	-	-	-	-	-	-	576	5	143
143769	120	structural constituent of cell wall ; cell wall	Fungal hydrophobin ; Fungal hydrophobin	{'PF01185': 'Fungal hydrophobin '}	No hits found	-	-	No hits found	-	-	-	-	6.66667	No NLS found	-	No KR rich region found	-	-	-	-	-	-	-	-	19000	2	6
181968	245	catalytic activity ; fumarate hydratase activity	Fumarate lyase ; Fumarate lyase ; L-Aspartase-like	{'PF00206': 'Lyase ', 'PF10415': 'Fumarase C C-terminus '}	No hits found	-	-	sp|Q9FI53|FUM2_ARATH	Fumarate hydratase 2, chloroplastic OS=Arabidopsis thaliana GN=FUM2 PE=2 SV=1	487	2e-48	51	4.4898	No NLS found	-	No KR rich region found	-	-	-	-	-	-	-	-	2302	2	64
58853	110			NO PFAM	No hits found	-	-	No hits found	-	-	-	-	0	No NLS found	-	No KR rich region found	-	-	-	-	-	-	-	-	114635	1	1
184471	294			{'PF12138': 'Spherulation-specific family 4 '}	No hits found	-	-	No hits found	-	-	-	-	1.70068	No NLS found	-	No KR rich region found	-	-	-	-	-	-	-	-	1758	5	70
23665	298			NO PFAM	No hits found	-	-	No hits found	-	-	-	-	1.34228	No NLS found	-	No KR rich region found	-	-	-	-	-	-	-	-	1286	8	82
187693	232	lysozyme activity ; peptidoglycan catabolic process ; cell wall catabolic process	Glycoside hydrolase. family 25 ; Glycoside hydrolase. family 25 ; Glycoside hydrolase. family 25 ; Glycoside hydrolase. catalytic core	{'PF01183': 'Glycosyl hydrolases family 25 '}	GH25	325940	Glycoside Hydrolase Family 25 protein	sp|P00721|LYS_CHASP	N,O-diacetylmuramidase OS=Chalaropsis sp. PE=1 SV=1	652	2e-67	65.9	0.862069	No NLS found	-	No KR rich region found	-	-	-	-	-	-	-	-	1850	2	68
127248	292			NO PFAM	No hits found	-	-	No hits found	-	-	-	-	1.71233	No NLS found	-	RRRTCRTR	79	87	8	0	5	0	62.5	5	164	20	367
157707	278	rhodopsin-like receptor activity ; G-protein coupled receptor protein signaling pathway ; visual perception ; integral to membrane	Opsin	{'PF11327': 'Protein of unknown function (DUF3129) '}	No hits found	-	-	No hits found	-	-	-	-	1.43885	No NLS found	-	No KR rich region found	-	-	-	-	-	-	-	-	6661	2	31
33915	193			NO PFAM	No hits found	-	-	No hits found	-	-	-	-	2.59067	No NLS found	-	No KR rich region found	-	-	-	-	-	-	-	-	114703	1	1
146705	274			NO PFAM	No hits found	-	-	No hits found	-	-	-	-	6.56934	No NLS found	-	KKKLVR	267	273	6	3	1	0	66.67	4	4941	1	36
20454	91			NO PFAM	No hits found	-	-	No hits found	-	-	-	-	6.59341	No NLS found	-	No KR rich region found	-	-	-	-	-	-	-	-	7720	2	29
178387	126	structural constituent of cell wall ; cell wall	Fungal hydrophobin ; Fungal hydrophobin	{'PF01185': 'Fungal hydrophobin '}	No hits found	-	-	No hits found	-	-	-	-	7.93651	No NLS found	-	No KR rich region found	-	-	-	-	-	-	-	-	19000	2	6
47749	179			NO PFAM	No hits found	-	-	No hits found	-	-	-	-	1.67598	No NLS found	-	No KR rich region found	-	-	-	-	-	-	-	-	17862	1	7
181893	128			NO PFAM	No hits found	-	-	No hits found	-	-	-	-	0	No NLS found	-	No KR rich region found	-	-	-	-	-	-	-	-	114451	1	1
145636	124			NO PFAM	No hits found	-	-	No hits found	-	-	-	-	1.6129	No NLS found	-	No KR rich region found	-	-	-	-	-	-	-	-	33411	3	3
131526	233			NO PFAM	No hits found	-	-	No hits found	-	-	-	-	2.57511	No NLS found	-	No KR rich region found	-	-	-	-	-	-	-	-	1286	8	82
184783	182			NO PFAM	No hits found	-	-	No hits found	-	-	-	-	4.94505	No NLS found	-	No KR rich region found	-	-	-	-	-	-	-	-	37580	1	2
174199	252			NO PFAM	No hits found	-	-	No hits found	-	-	-	-	1.98413	No NLS found	-	No KR rich region found	-	-	-	-	-	-	-	-	18879	1	6
17855	241			NO PFAM	No hits found	-	-	No hits found	-	-	-	-	0.829876	No NLS found	-	No KR rich region found	-	-	-	-	-	-	-	-	15126	1	9
125396	293			NO PFAM	GH131	326158	Glycoside Hydrolase Family 131 protein	No hits found	-	-	-	-	1.02389	No NLS found	-	No KR rich region found	-	-	-	-	-	-	-	-	3434	1	53
175519	228			NO PFAM	No hits found	-	-	No hits found	-	-	-	-	0.877193	No NLS found	-	KAPKVKVR	196	204	8	3	1	0	50	4	37069	1	2
29096	254	metabolic process ; hydrolase activity ; extracellular region ; cutinase activity	Cutinase. monofunctional ; Cutinase ; Cutinase. monofunctional	{'PF01083': 'Cutinase '}	CE5	326153	Carbohydrate Esterase Family 5 protein	sp|Q9Y7G8|CUTI_PYRBR	Cutinase OS=Pyrenopeziza brassicae PE=3 SV=1	422	9e-41	54.1	1.9685	No NLS found	-	No KR rich region found	-	-	-	-	-	-	-	-	538	5	149
58226	271			NO PFAM	No hits found	-	-	No hits found	-	-	-	-	3.69004	No NLS found	-	No KR rich region found	-	-	-	-	-	-	-	-	28827	1	3
31389	204			NO PFAM	No hits found	-	-	No hits found	-	-	-	-	1.47059	No NLS found	-	No KR rich region found	-	-	-	-	-	-	-	-	22822	4	5
142050	211			{'PF11937': 'Protein of unknown function (DUF3455) '}	No hits found	-	-	No hits found	-	-	-	-	0.947867	No NLS found	-	No KR rich region found	-	-	-	-	-	-	-	-	2436	3	63
54327	230		Glycoside hydrolase. family 61 ; Cupredoxin	{'PF03443': 'Glycosyl hydrolase family 61 '}	GH61	326144	Glycoside Hydrolase Family 61 protein	sp|Q5BCX8|EGLD_EMENI	Endo-beta-1,4-glucanase D OS=Emericella nidulans (strain FGSC A4 / ATCC 38163 / CBS 112.46 / NRRL 194 / M139) GN=eglD PE=1 SV=1	220	2e-17	35.7	0.869565	No NLS found	-	No KR rich region found	-	-	-	-	-	-	-	-	35	8	834
21051	262	aspartic-type endopeptidase activity ; proteolysis	Peptidase G1. eqolisin ; Peptidase G1. eqolisin ; Peptidase G1. eqolisin ; Concanavalin A-like lectin/glucanase	{'PF01828': 'Peptidase A4 family '}	G01	MER188982	family G1 non-peptidase homologues (Hypocrea jecorina) [G01.UNW]#G01#{peptidase unit: 33-235} from GB:EGR49452	sp|P24665|PRTA_ASPNG	Aspergillopepsin-2 OS=Aspergillus niger PE=1 SV=1	239	1e-19	39.1	0.763359	No NLS found	-	RKQAVRDSIRARHSIRRSSR	24	44	20	1	7	1	40	7	373	12	195
128733	231		Pyruvate kinase. beta-barrel-like	NO PFAM	No hits found	-	-	No hits found	-	-	-	-	2.1645	No NLS found	-	RRKSK	83	88	5	2	2	0	80	4	13142	1	12
178042	243			{'PF12138': 'Spherulation-specific family 4 '}	No hits found	-	-	sp|P11113|SR4_PHYPO	Spherulin-4 OS=Physarum polycephalum PE=2 SV=1	156	6e-10	31.5	1.23457	No NLS found	-	No KR rich region found	-	-	-	-	-	-	-	-	1758	5	70
32948	183			NO PFAM	No hits found	-	-	No hits found	-	-	-	-	4.37158	No NLS found	-	No KR rich region found	-	-	-	-	-	-	-	-	9517	1	25
57740	267			NO PFAM	No hits found	-	-	No hits found	-	-	-	-	2.24719	No NLS found	-	No KR rich region found	-	-	-	-	-	-	-	-	26226	1	4
184597	236	peroxidase activity ; electron transport ; response to oxidative stress ; heme binding	Haem peroxidase. plant/fungal/bacterial	{'PF12697': 'Alpha/beta hydrolase family ', 'PF12695': 'Alpha/beta hydrolase family '}	No hits found	-	-	No hits found	-	-	-	-	0	No NLS found	-	KRMKAK	200	206	6	3	1	0	66.67	4	39705	2	2
60011	140			NO PFAM	No hits found	-	-	No hits found	-	-	-	-	0	No NLS found	-	No KR rich region found	-	-	-	-	-	-	-	-	6723	1	30
29798	254				No hits found	-	-	No hits found	-	-	-	-	0	No NLS found	-	No KR rich region found	-	-	-	-	-	-	-	-	24000	2	4
127950	253			NO PFAM	No hits found	-	-	No hits found	-	-	-	-	3.55731	No NLS found	-	No KR rich region found	-	-	-	-	-	-	-	-	36615	1	2
58665	92			NO PFAM	No hits found	-	-	No hits found	-	-	-	-	0	No NLS found	-	No KR rich region found	-	-	-	-	-	-	-	-	31106	1	3
183591	214			NO PFAM	No hits found	-	-	No hits found	-	-	-	-	1.86916	No NLS found	-	No KR rich region found	-	-	-	-	-	-	-	-	114675	1	1
153540	202			NO PFAM	No hits found	-	-	No hits found	-	-	-	-	1.9802	No NLS found	-	No KR rich region found	-	-	-	-	-	-	-	-	3149	3	58
19097	64		TonB box. conserved site	NO PFAM	No hits found	-	-	No hits found	-	-	-	-	0	No NLS found	-	No KR rich region found	-	-	-	-	-	-	-	-	16156	1	8
21681	246			NO PFAM	No hits found	-	-	No hits found	-	-	-	-	5.28455	No NLS found	-	No KR rich region found	-	-	-	-	-	-	-	-	16415	1	8
57799	246		Cupredoxin	NO PFAM	No hits found	-	-	No hits found	-	-	-	-	2.03252	No NLS found	-	No KR rich region found	-	-	-	-	-	-	-	-	144	12	395
182997	123			NO PFAM	No hits found	-	-	No hits found	-	-	-	-	0.813008	No NLS found	-	No KR rich region found	-	-	-	-	-	-	-	-	42187	1	2
34563	232			NO PFAM	No hits found	-	-	No hits found	-	-	-	-	1.72414	No NLS found	-	No KR rich region found	-	-	-	-	-	-	-	-	9514	4	25
100008	284			NO PFAM	No hits found	-	-	No hits found	-	-	-	-	4.22535	No NLS found	-	No KR rich region found	-	-	-	-	-	-	-	-	1323	4	80
48862	204			NO PFAM	No hits found	-	-	No hits found	-	-	-	-	1.47059	No NLS found	-	No KR rich region found	-	-	-	-	-	-	-	-	29193	1	3
16586	214			NO PFAM	No hits found	-	-	No hits found	-	-	-	-	4.20561	No NLS found	-	No KR rich region found	-	-	-	-	-	-	-	-	10484	1	21
33089	214		Cupredoxin	NO PFAM	No hits found	-	-	No hits found	-	-	-	-	1.40187	No NLS found	-	No KR rich region found	-	-	-	-	-	-	-	-	144	12	395
52882	252			NO PFAM	No hits found	-	-	No hits found	-	-	-	-	3.57143	No NLS found	-	No KR rich region found	-	-	-	-	-	-	-	-	19638	3	6
53714	158			NO PFAM	No hits found	-	-	No hits found	-	-	-	-	3.79747	No NLS found	-	No KR rich region found	-	-	-	-	-	-	-	-	17228	1	7
44060	228	aspartic-type endopeptidase activity ; proteolysis	Peptidase G1. eqolisin ; Peptidase G1. eqolisin ; Peptidase G1. eqolisin ; Concanavalin A-like lectin/glucanase	{'PF01828': 'Peptidase A4 family '}	G01	MER187516	scytalidoglutamic peptidase (Hypocrea virens) [G01.001]#G01#{peptidase unit: 12-214} from GB:EHK20785	sp|P15369|PRTB_SCYLI	Scytalidopepsin B OS=Scytalidium lignicola PE=1 SV=2	651	2e-67	69.9	3.50877	No NLS found	-	No KR rich region found	-	-	-	-	-	-	-	-	373	12	195
20119	130			NO PFAM	No hits found	-	-	No hits found	-	-	-	-	1.53846	No NLS found	-	No KR rich region found	-	-	-	-	-	-	-	-	114449	1	1
137203	200			{'PF10604': 'Polyketide cyclase / dehydrase and lipid transport '}	No hits found	-	-	No hits found	-	-	-	-	1	No NLS found	-	No KR rich region found	-	-	-	-	-	-	-	-	15913	1	8
102938	296			{'PF03537': 'TM1410 hypothetical-related protein '}	GH114	326096	Glycoside Hydrolase Family 114 protein	No hits found	-	-	-	-	3.37838	No NLS found	-	No KR rich region found	-	-	-	-	-	-	-	-	2905	1	60
146951	109			NO PFAM	No hits found	-	-	No hits found	-	-	-	-	0	No NLS found	-	No KR rich region found	-	-	-	-	-	-	-	-	114428	1	1
184977	226			NO PFAM	No hits found	-	-	No hits found	-	-	-	-	2.21239	No NLS found	-	No KR rich region found	-	-	-	-	-	-	-	-	9514	4	25
184316	216			{'PF07510': 'Protein of unknown function (DUF1524) '}	No hits found	-	-	No hits found	-	-	-	-	1.85185	No NLS found	-	No KR rich region found	-	-	-	-	-	-	-	-	4022	1	43
183587	202			NO PFAM	No hits found	-	-	No hits found	-	-	-	-	2.47525	No NLS found	-	No KR rich region found	-	-	-	-	-	-	-	-	19669	1	6
170258	218		Cupredoxin	NO PFAM	No hits found	-	-	No hits found	-	-	-	-	2.29358	No NLS found	-	No KR rich region found	-	-	-	-	-	-	-	-	144	12	395
56765	177			NO PFAM	No hits found	-	-	No hits found	-	-	-	-	2.25989	No NLS found	-	No KR rich region found	-	-	-	-	-	-	-	-	114431	1	1
88600	280		Cupredoxin	NO PFAM	No hits found	-	-	No hits found	-	-	-	-	2.85714	No NLS found	-	No KR rich region found	-	-	-	-	-	-	-	-	144	12	395
20004	67			NO PFAM	No hits found	-	-	No hits found	-	-	-	-	8.95522	No NLS found	-	No KR rich region found	-	-	-	-	-	-	-	-	114401	1	1
184605	253	manganese ion binding ; metal ion binding ; apoplast ; nutrient reservoir activity	Germin ; Cupin 1 ; Germin ; Cupin. RmlC-type	{'PF00190': 'Cupin '}	No hits found	-	-	sp|P09350|SR1A_PHYPO	Spherulin-1A OS=Physarum polycephalum PE=1 SV=1	439	9e-43	47.3	1.58103	No NLS found	-	No KR rich region found	-	-	-	-	-	-	-	-	2117	3	65
16588	94			NO PFAM	No hits found	-	-	No hits found	-	-	-	-	6.38298	No NLS found	-	No KR rich region found	-	-	-	-	-	-	-	-	46052	1	2
61753	232			NO PFAM	No hits found	-	-	No hits found	-	-	-	-	1.72414	No NLS found	-	No KR rich region found	-	-	-	-	-	-	-	-	12378	2	14
162566	196			NO PFAM	No hits found	-	-	No hits found	-	-	-	-	2.04082	No NLS found	-	No KR rich region found	-	-	-	-	-	-	-	-	7809	1	28
183564	70			NO PFAM	No hits found	-	-	No hits found	-	-	-	-	0	No NLS found	-	No KR rich region found	-	-	-	-	-	-	-	-	114672	1	1
148902	275		Extracellular membrane protein. 8-cysteine region. CFEM ; Extracellular membrane protein. 8-cysteine region. fungi	{'PF05730': 'CFEM domain '}	No hits found	-	-	No hits found	-	-	-	-	3.27273	No NLS found	-	No KR rich region found	-	-	-	-	-	-	-	-	8345	1	28
182499	121			NO PFAM	No hits found	-	-	No hits found	-	-	-	-	1.65289	No NLS found	-	No KR rich region found	-	-	-	-	-	-	-	-	28999	1	3
50777	142			NO PFAM	No hits found	-	-	No hits found	-	-	-	-	4.22535	No NLS found	-	No KR rich region found	-	-	-	-	-	-	-	-	24198	1	4
194509	229			NO PFAM	No hits found	-	-	No hits found	-	-	-	-	0	No NLS found	-	No KR rich region found	-	-	-	-	-	-	-	-	11134	1	18
144289	169			NO PFAM	No hits found	-	-	No hits found	-	-	-	-	0	No NLS found	-	No KR rich region found	-	-	-	-	-	-	-	-	113565	1	1
106053	240		Alginate lyase 2 ; Concanavalin A-like lectin/glucanase	{'PF08787': 'Alginate lyase '}	PL7	326316	Polysaccharide Lyase Family 7 protein	No hits found	-	-	-	-	1.66667	No NLS found	-	No KR rich region found	-	-	-	-	-	-	-	-	10447	6	21
50932	264	oxidoreductase activity. acting on paired donors. with incorporation or reduction of molecular oxygen. 2-oxoglutarate as one donor. and incorporation of one atom each of oxygen into both donors ; protein metabolic process ; procollagen-proline 4-dioxygenase activity ; procollagen-proline. 2-oxoglutarate-4-dioxygenase complex ; procollagen-proline dioxygenase activity	2OG-Fe(II) oxygenase ; Prolyl 4-hydroxylase. alpha subunit	NO PFAM	No hits found	-	-	sp|Q9NXG6|P4HTM_HUMAN	Transmembrane prolyl 4-hydroxylase OS=Homo sapiens GN=P4HTM PE=1 SV=2	155	7e-10	31.7	1.89394	No NLS found	-	No KR rich region found	-	-	-	-	-	-	-	-	1427	3	77
144217	215			NO PFAM	No hits found	-	-	No hits found	-	-	-	-	1.39535	No NLS found	-	No KR rich region found	-	-	-	-	-	-	-	-	15172	1	9
20997	237	catalytic activity ; metabolic process	Isochorismatase hydrolase ; Isochorismatase hydrolase	{'PF00857': 'Isochorismatase family '}	No hits found	-	-	sp|P21367|YCAC_ECOLI	Uncharacterized protein YcaC OS=Escherichia coli (strain K12) GN=ycaC PE=1 SV=1	490	9e-49	55.2	0.421941	No NLS found	-	No KR rich region found	-	-	-	-	-	-	-	-	3874	2	45
22455	226		Thaumatin. pathogenesis-related	NO PFAM	No hits found	-	-	No hits found	-	-	-	-	0.442478	No NLS found	-	No KR rich region found	-	-	-	-	-	-	-	-	24428	1	4
202933	192			NO PFAM	No hits found	-	-	No hits found	-	-	-	-	1.04167	No NLS found	-	No KR rich region found	-	-	-	-	-	-	-	-	14212	1	10
155419	220			{'PF14021': 'Protein of unknown function (DUF4237) '}	No hits found	-	-	No hits found	-	-	-	-	1.81818	No NLS found	-	No KR rich region found	-	-	-	-	-	-	-	-	11404	1	17
156929	244			NO PFAM	No hits found	-	-	No hits found	-	-	-	-	1.22951	No NLS found	-	No KR rich region found	-	-	-	-	-	-	-	-	4593	1	38
182184	131		TonB box. conserved site	NO PFAM	No hits found	-	-	No hits found	-	-	-	-	0	No NLS found	-	No KR rich region found	-	-	-	-	-	-	-	-	11142	1	18
142020	236	lysozyme activity ; peptidoglycan catabolic process ; cell wall catabolic process	Glycoside hydrolase. family 25 ; Glycoside hydrolase. family 25 ; Glycoside hydrolase. family 25 ; Glycoside hydrolase. family 25. active site ; Glycoside hydrolase. catalytic core	{'PF01183': 'Glycosyl hydrolases family 25 '}	GH25	325991	Glycoside Hydrolase Family 25 protein	sp|P00721|LYS_CHASP	N,O-diacetylmuramidase OS=Chalaropsis sp. PE=1 SV=1	651	2e-67	66.8	0.847458	No NLS found	-	No KR rich region found	-	-	-	-	-	-	-	-	1850	2	68
37717	225			NO PFAM	No hits found	-	-	No hits found	-	-	-	-	1.77778	No NLS found	-	No KR rich region found	-	-	-	-	-	-	-	-	14213	1	10
53214	185			NO PFAM	No hits found	-	-	No hits found	-	-	-	-	2.7027	No NLS found	-	No KR rich region found	-	-	-	-	-	-	-	-	16105	1	8
117548	290		Alpha/beta hydrolase fold-1	{'PF12697': 'Alpha/beta hydrolase family ', 'PF12695': 'Alpha/beta hydrolase family ', 'PF00561': 'alpha/beta hydrolase fold '}	No hits found	-	-	No hits found	-	-	-	-	1.03448	No NLS found	-	No KR rich region found	-	-	-	-	-	-	-	-	11887	1	15
54278	194			NO PFAM	No hits found	-	-	No hits found	-	-	-	-	2.57732	No NLS found	-	No KR rich region found	-	-	-	-	-	-	-	-	4789	2	36
167037	254			NO PFAM	No hits found	-	-	No hits found	-	-	-	-	1.1811	No NLS found	-	No KR rich region found	-	-	-	-	-	-	-	-	19124	1	6
20013	129			NO PFAM	No hits found	-	-	No hits found	-	-	-	-	1.55039	No NLS found	-	No KR rich region found	-	-	-	-	-	-	-	-	19638	3	6
60420	185			NO PFAM	No hits found	-	-	No hits found	-	-	-	-	5.40541	No NLS found	-	No KR rich region found	-	-	-	-	-	-	-	-	24659	3	4
146232	226			NO PFAM	No hits found	-	-	No hits found	-	-	-	-	1.76991	No NLS found	-	No KR rich region found	-	-	-	-	-	-	-	-	14998	1	9
20617	107			NO PFAM	No hits found	-	-	No hits found	-	-	-	-	0	No NLS found	-	No KR rich region found	-	-	-	-	-	-	-	-	114565	1	1
58176	144			NO PFAM	No hits found	-	-	No hits found	-	-	-	-	2.08333	No NLS found	-	No KR rich region found	-	-	-	-	-	-	-	-	114563	1	1
15959	78		EGF-like region. conserved site	NO PFAM	No hits found	-	-	No hits found	-	-	-	-	15.3846	No NLS found	-	No KR rich region found	-	-	-	-	-	-	-	-	46026	2	2
48139	227			NO PFAM	No hits found	-	-	No hits found	-	-	-	-	1.76211	No NLS found	-	No KR rich region found	-	-	-	-	-	-	-	-	9514	4	25
33275	214			NO PFAM	No hits found	-	-	No hits found	-	-	-	-	1.86916	No NLS found	-	No KR rich region found	-	-	-	-	-	-	-	-	9514	4	25
45601	262			NO PFAM	No hits found	-	-	No hits found	-	-	-	-	1.14504	No NLS found	-	KRGTRSK	54	61	7	2	2	0	57.14	4	19269	2	6
19696	175		Thaumatin. pathogenesis-related ; Thaumatin. pathogenesis-related	NO PFAM	No hits found	-	-	No hits found	-	-	-	-	1.14286	No NLS found	-	No KR rich region found	-	-	-	-	-	-	-	-	8885	2	27
31064	146			NO PFAM	No hits found	-	-	No hits found	-	-	-	-	0	No NLS found	-	No KR rich region found	-	-	-	-	-	-	-	-	46034	2	2
124659	270		Dimeric alpha-beta barrel	{'PF13826': 'Domain of unknown function (DUF4188) '}	No hits found	-	-	No hits found	-	-	-	-	0.37037	No NLS found	-	RGRMKTSNGRRGQKGR	236	252	16	2	5	0	43.75	7	8487	1	28
17103	202	DNA-directed RNA polymerase activity ; DNA-directed RNA polymerase I activity ; DNA-directed RNA polymerase II activity ; DNA-directed RNA polymerase III activity ; RNA polymerase activity		NO PFAM	No hits found	-	-	No hits found	-	-	-	-	1.48515	No NLS found	-	No KR rich region found	-	-	-	-	-	-	-	-	14249	1	10
194031	194		Thaumatin. pathogenesis-related	NO PFAM	No hits found	-	-	No hits found	-	-	-	-	4.63918	No NLS found	-	No KR rich region found	-	-	-	-	-	-	-	-	15182	1	9
141056	217			NO PFAM	No hits found	-	-	sp|Q4WCX9|YA280_ASPFU	Uncharacterized protein AFUA_6G02800 OS=Neosartorya fumigata (strain ATCC MYA-4609 / Af293 / CBS 101355 / FGSC A1100) GN=AFUA_6G02800 PE=1 SV=1	128	9e-07	31.2	1.84332	No NLS found	-	No KR rich region found	-	-	-	-	-	-	-	-	3149	3	58
16392	74	extracellular region ; chitin metabolic process ; chitin binding	Chitin binding protein. peritrophin-A	NO PFAM	No hits found	-	-	No hits found	-	-	-	-	10.8108	No NLS found	-	No KR rich region found	-	-	-	-	-	-	-	-	114151	1	1
158021	189			{'PF13577': 'SnoaL-like domain '}	No hits found	-	-	No hits found	-	-	-	-	0	No NLS found	-	No KR rich region found	-	-	-	-	-	-	-	-	14446	1	10
19822	86			NO PFAM	No hits found	-	-	No hits found	-	-	-	-	9.30233	No NLS found	-	No KR rich region found	-	-	-	-	-	-	-	-	114371	1	1
19141	298	hydrolase activity. acting on ester bonds	Phosphoesterase	{'PF04185': 'Phosphoesterase family '}	No hits found	-	-	sp|Q8X176|PHOA_ASPFU	Acid phosphatase OS=Neosartorya fumigata (strain ATCC MYA-4609 / Af293 / CBS 101355 / FGSC A1100) GN=phoA PE=1 SV=1	749	1e-78	52.5	0	No NLS found	-	No KR rich region found	-	-	-	-	-	-	-	-	726	5	126
55116	221			{'PF00561': 'alpha/beta hydrolase fold '}	No hits found	-	-	No hits found	-	-	-	-	1.80995	No NLS found	-	No KR rich region found	-	-	-	-	-	-	-	-	195	10	322
19227	121			NO PFAM	No hits found	-	-	No hits found	-	-	-	-	6.61157	No NLS found	-	KRPRR	25	30	5	1	3	0	80	4	114088	1	1
22360	197			NO PFAM	No hits found	-	-	No hits found	-	-	-	-	5.58376	No NLS found	-	No KR rich region found	-	-	-	-	-	-	-	-	21463	2	5
179106	246			NO PFAM	No hits found	-	-	No hits found	-	-	-	-	0	No NLS found	-	No KR rich region found	-	-	-	-	-	-	-	-	13140	1	12
157616	286	N-acetylglucosaminylphosphatidylinositol deacetylase activity	N-acetylglucosaminyl phosphatidylinositol deacetylase	{'PF02585': 'GlcNAc-PI de-N-acetylase '}	No hits found	-	-	sp|Q9HDW9|GPI12_SCHPO	Probable N-acetylglucosaminyl-phosphatidylinositol de-N-acetylase OS=Schizosaccharomyces pombe (strain 972 / ATCC 24843) GN=gpi12 PE=3 SV=1	384	3e-36	34.9	1.04895	No NLS found	-	RFPKLRNKR	26	35	9	2	3	0	55.56	5	2174	1	65
140169	118			NO PFAM	No hits found	-	-	No hits found	-	-	-	-	0	No NLS found	-	No KR rich region found	-	-	-	-	-	-	-	-	19167	1	6
23135	244			NO PFAM	No hits found	-	-	No hits found	-	-	-	-	3.68852	No NLS found	-	No KR rich region found	-	-	-	-	-	-	-	-	114020	1	1
16032	253		Cupredoxin	NO PFAM	No hits found	-	-	No hits found	-	-	-	-	1.18577	No NLS found	-	No KR rich region found	-	-	-	-	-	-	-	-	144	12	395
60979	196			NO PFAM	No hits found	-	-	No hits found	-	-	-	-	3.06122	No NLS found	-	No KR rich region found	-	-	-	-	-	-	-	-	19897	1	6
17247	135			NO PFAM	No hits found	-	-	No hits found	-	-	-	-	2.96296	No NLS found	-	No KR rich region found	-	-	-	-	-	-	-	-	17361	1	7
18066	208	peptidyl-prolyl cis-trans isomerase activity ; protein folding ; cyclophilin ; FK506-sensitive peptidyl-prolyl cis-trans isomerase ; cyclophilin-type peptidyl-prolyl cis-trans isomerase activity	Peptidyl-prolyl cis-trans isomerase. cyclophilin-type ; Peptidyl-prolyl cis-trans isomerase. cyclophilin-type ; Peptidyl-prolyl cis-trans isomerase. cyclophilin-type ; Peptidyl-prolyl cis-trans isomerase. cyclophilin-type ; Cyclophilin-like	{'PF00160': 'Cyclophilin type peptidyl-prolyl cis-trans isomerase/CLD '}	No hits found	-	-	sp|Q7S7Z6|PPIB_NEUCR	Peptidyl-prolyl cis-trans isomerase B OS=Neurospora crassa (strain ATCC 24698 / 74-OR23-1A / CBS 708.71 / DSM 1257 / FGSC 987) GN=cpr-2 PE=3 SV=3	692	3e-72	75.4	0	No NLS found	-	KLKHSKK	120	127	7	4	0	0	57.14	4	154	4	377
58941	195			NO PFAM	No hits found	-	-	No hits found	-	-	-	-	1.02564	No NLS found	-	No KR rich region found	-	-	-	-	-	-	-	-	114646	1	1
69554	178		Barwin-related endoglucanase	NO PFAM	No hits found	-	-	No hits found	-	-	-	-	3.93258	No NLS found	-	No KR rich region found	-	-	-	-	-	-	-	-	17468	4	7
52384	113			NO PFAM	No hits found	-	-	No hits found	-	-	-	-	0	No NLS found	-	No KR rich region found	-	-	-	-	-	-	-	-	12709	1	13
20662	90			NO PFAM	No hits found	-	-	No hits found	-	-	-	-	8.88889	No NLS found	-	No KR rich region found	-	-	-	-	-	-	-	-	25222	1	4
178641	223			NO PFAM	No hits found	-	-	No hits found	-	-	-	-	5.38117	No NLS found	-	No KR rich region found	-	-	-	-	-	-	-	-	113808	1	1
182107	218			NO PFAM	No hits found	-	-	No hits found	-	-	-	-	0	No NLS found	-	No KR rich region found	-	-	-	-	-	-	-	-	10883	1	19
17621	75			NO PFAM	No hits found	-	-	No hits found	-	-	-	-	4	No NLS found	-	No KR rich region found	-	-	-	-	-	-	-	-	113731	1	1
17982	280			NO PFAM	No hits found	-	-	No hits found	-	-	-	-	0.357143	No NLS found	-	No KR rich region found	-	-	-	-	-	-	-	-	11997	1	15
24989	156			NO PFAM	No hits found	-	-	No hits found	-	-	-	-	3.20513	No NLS found	-	No KR rich region found	-	-	-	-	-	-	-	-	5862	1	33
18771	203	transport ; integral to membrane	emp24/gp25L/p24 ; GOLD	{'PF01105': 'emp24/gp25L/p24 family/GOLD '}	No hits found	-	-	sp|P32803|EMP24_YEAST	Endosomal protein P24B OS=Saccharomyces cerevisiae (strain ATCC 204508 / S288c) GN=EMP24 PE=1 SV=1	496	1e-49	48.3	0.985222	No NLS found	-	No KR rich region found	-	-	-	-	-	-	-	-	2599	1	62
146637	264			NO PFAM	No hits found	-	-	No hits found	-	-	-	-	2.65152	No NLS found	-	No KR rich region found	-	-	-	-	-	-	-	-	17463	1	7
30853	231			NO PFAM	No hits found	-	-	No hits found	-	-	-	-	3.4632	No NLS found	-	No KR rich region found	-	-	-	-	-	-	-	-	45379	1	2
196801	150			{'PF10270': 'Membrane magnesium transporter '}	No hits found	-	-	No hits found	-	-	-	-	1.33333	No NLS found	-	RKQRK	127	132	5	2	2	0	80	4	9258	1	26
16541	108			NO PFAM	No hits found	-	-	No hits found	-	-	-	-	0	No NLS found	-	No KR rich region found	-	-	-	-	-	-	-	-	36665	1	2
130171	282	hydrolase activity. hydrolyzing O-glycosyl compounds ; carbohydrate metabolic process ; licheninase activity	Glycoside hydrolase. family 16 ; Concanavalin A-like lectin/glucanase	{'PF00722': 'Glycosyl hydrolases family 16 '}	GH16	326279	Glycoside Hydrolase Family 16 protein	sp|Q8J0P4|CRF1_ASPFU	Probable glycosidase crf1 OS=Neosartorya fumigata (strain ATCC MYA-4609 / Af293 / CBS 101355 / FGSC A1100) GN=crf1 PE=1 SV=2	561	7e-57	47.5	2.12766	No NLS found	-	No KR rich region found	-	-	-	-	-	-	-	-	922	4	103
34077	261			NO PFAM	No hits found	-	-	No hits found	-	-	-	-	1.14943	No NLS found	-	No KR rich region found	-	-	-	-	-	-	-	-	15209	3	9
46434	281			NO PFAM	No hits found	-	-	No hits found	-	-	-	-	3.91459	No NLS found	-	No KR rich region found	-	-	-	-	-	-	-	-	1323	4	80
143021	210			NO PFAM	No hits found	-	-	No hits found	-	-	-	-	3.80952	No NLS found	-	No KR rich region found	-	-	-	-	-	-	-	-	10043	2	23
143451	103			NO PFAM	No hits found	-	-	No hits found	-	-	-	-	3.8835	No NLS found	-	No KR rich region found	-	-	-	-	-	-	-	-	36550	1	2
20739	55			NO PFAM	No hits found	-	-	No hits found	-	-	-	-	0	No NLS found	-	No KR rich region found	-	-	-	-	-	-	-	-	114610	1	1
22960	155			NO PFAM	No hits found	-	-	No hits found	-	-	-	-	3.22581	No NLS found	-	No KR rich region found	-	-	-	-	-	-	-	-	1287	2	82
113999	249		Lytic transglycosylase-like. catalytic	{'PF01464': 'Transglycosylase SLT domain '}	GH23	325903	Glycoside Hydrolase Family 23 protein	No hits found	-	-	-	-	3.21285	No NLS found	-	No KR rich region found	-	-	-	-	-	-	-	-	4015	1	43
20453	114			NO PFAM	No hits found	-	-	No hits found	-	-	-	-	3.50877	No NLS found	-	No KR rich region found	-	-	-	-	-	-	-	-	114521	1	1
149358	117			NO PFAM	No hits found	-	-	No hits found	-	-	-	-	5.12821	No NLS found	-	No KR rich region found	-	-	-	-	-	-	-	-	114785	1	1
18791	96			NO PFAM	No hits found	-	-	No hits found	-	-	-	-	4.16667	No NLS found	-	No KR rich region found	-	-	-	-	-	-	-	-	17414	1	7
148893	237			NO PFAM	No hits found	-	-	No hits found	-	-	-	-	2.53165	No NLS found	-	No KR rich region found	-	-	-	-	-	-	-	-	19638	3	6
59060	210			NO PFAM	No hits found	-	-	No hits found	-	-	-	-	4.7619	No NLS found	-	No KR rich region found	-	-	-	-	-	-	-	-	19639	1	6
19353	91	extracellular region ; cell wall ; cell communication	Hydrophobin 2 ; Hydrophobin 2 ; Hydrophobin 2	{'PF06766': 'Fungal hydrophobin '}	No hits found	-	-	No hits found	-	-	-	-	8.79121	No NLS found	-	No KR rich region found	-	-	-	-	-	-	-	-	3531	2	51
21611	76			NO PFAM	No hits found	-	-	No hits found	-	-	-	-	1.31579	No NLS found	-	No KR rich region found	-	-	-	-	-	-	-	-	114895	1	1
164868	294	nucleic acid binding ; endonuclease activity ; DNA catabolic process ; hydrolase activity. acting on ester bonds ; nuclease activity ; phosphoric ester hydrolase activity ; T/G mismatch-specific endonuclease activity	S1/P1 nuclease ; Phospholipase C/P1 nuclease. core	{'PF02265': 'S1/P1 Nuclease '}	No hits found	-	-	sp|P24021|NUS1_ASPOR	Nuclease S1 OS=Aspergillus oryzae (strain ATCC 42149 / RIB 40) GN=nucS PE=1 SV=2	780	3e-82	53.2	1.36054	No NLS found	-	No KR rich region found	-	-	-	-	-	-	-	-	1162	3	88
144465	193		Aspartic acid and asparagine hydroxylation site	NO PFAM	No hits found	-	-	No hits found	-	-	-	-	5.18135	No NLS found	-	No KR rich region found	-	-	-	-	-	-	-	-	2396	2	64
132176	74			NO PFAM	No hits found	-	-	No hits found	-	-	-	-	4.05405	No NLS found	-	No KR rich region found	-	-	-	-	-	-	-	-	71	28	601
60322	205			NO PFAM	No hits found	-	-	No hits found	-	-	-	-	2.92683	No NLS found	-	No KR rich region found	-	-	-	-	-	-	-	-	19	48	1115
62061	298		Carboxylesterase. type B	{'PF00135': 'Carboxylesterase family '}	GGGX	154294375|GGGX|abH03	Candida rugosa lipase like	No hits found	-	-	-	-	1.00671	No NLS found	-	No KR rich region found	-	-	-	-	-	-	-	-	19	48	1115
61516	142	serine-type peptidase activity	Peptidase S53. propeptide ; Proteinase inhibitor. propeptide	{'PF09286': 'Pro-kumamolisin, activation domain '}	No hits found	-	-	sp|Q70DX9|SED1_ASPFU	Tripeptidyl-peptidase sed1 OS=Neosartorya fumigata (strain ATCC MYA-4609 / Af293 / CBS 101355 / FGSC A1100) GN=sed1 PE=1 SV=1	168	7e-12	30.3	0	No NLS found	-	No KR rich region found	-	-	-	-	-	-	-	-	56	34	666
57049	107			{'PF01494': 'FAD binding domain '}	No hits found	-	-	No hits found	-	-	-	-	0.934579	No NLS found	-	No KR rich region found	-	-	-	-	-	-	-	-	3196	14	57
32768	160			NO PFAM	No hits found	-	-	No hits found	-	-	-	-	0	No NLS found	-	No KR rich region found	-	-	-	-	-	-	-	-	463	6	168
60556	105			NO PFAM	No hits found	-	-	sp|Q8J0I9|GUN16_TRIHA	Endo-1,6-beta-D-glucanase BGN16.3 OS=Trichoderma harzianum PE=1 SV=1	179	3e-13	49	0.952381	No NLS found	-	No KR rich region found	-	-	-	-	-	-	-	-	10780	4	19
61251	231	metabolic process ; hydrolase activity ; extracellular region ; cutinase activity	Cutinase. monofunctional ; Cutinase ; Cutinase. monofunctional	{'PF01083': 'Cutinase '}	CE5	326432	Carbohydrate Esterase Family 5 protein	sp|A1C9G0|CUTI3_ASPCL	Probable cutinase 3 OS=Aspergillus clavatus (strain ATCC 1007 / CBS 513.65 / DSM 816 / NCTC 3887 / NRRL 1) GN=ACLA_055320 PE=3 SV=1	581	3e-59	53.7	3.4632	No NLS found	-	No KR rich region found	-	-	-	-	-	-	-	-	538	5	149
135437	261	metabolic process ; hydrolase activity ; extracellular region ; cutinase activity	Cutinase. monofunctional ; Cutinase ; Cutinase. monofunctional	{'PF01083': 'Cutinase '}	CE5	326378	Carbohydrate Esterase Family 5 protein	sp|Q9Y7G8|CUTI_PYRBR	Cutinase OS=Pyrenopeziza brassicae PE=3 SV=1	403	1e-38	50.3	1.91571	No NLS found	-	No KR rich region found	-	-	-	-	-	-	-	-	538	5	149
59526	232		ThiJ/PfpI	{'PF13587': 'N-terminal domain of DJ-1_PfpI family ', 'PF01965': 'DJ-1/PfpI family '}	C56	MER160234	family C56 non-peptidase homologues (Sclerotinia sclerotiorum) [C56.UNW]#C56#{peptidase unit: 44-195} from GB:XP_001593396	sp|O43084|YHS9_SCHPO	Uncharacterized protein C947.09 OS=Schizosaccharomyces pombe (strain 972 / ATCC 24843) GN=SPBC947.09 PE=3 SV=1	193	3e-14	36.5	0.862069	No NLS found	-	No KR rich region found	-	-	-	-	-	-	-	-	1332	3	80
31540	136		Cyanovirin-N ; Cyanovirin-N	{'PF08881': 'CVNH domain '}	No hits found	-	-	No hits found	-	-	-	-	4.41176	No NLS found	-	No KR rich region found	-	-	-	-	-	-	-	-	3529	2	51
126328	103			NO PFAM	No hits found	-	-	sp|Q5BCI8|MANBA_EMENI	Probable beta-mannosidase A OS=Emericella nidulans (strain FGSC A4 / ATCC 38163 / CBS 112.46 / NRRL 194 / M139) GN=mndA PE=3 SV=1	204	4e-16	58.8	2.91262	No NLS found	-	No KR rich region found	-	-	-	-	-	-	-	-	3205	6	57
35864	228	catalytic activity ; binding ; metabolic process	NAD(P)-binding	{'PF00106': 'short chain dehydrogenase '}	No hits found	-	-	No hits found	-	-	-	-	0.877193	No NLS found	-	No KR rich region found	-	-	-	-	-	-	-	-	1113	11	91
26049	145	hydrolase activity. hydrolyzing O-glycosyl compounds ; carbohydrate metabolic process	Glycoside hydrolase. family 3. N-terminal ; Glycoside hydrolase. catalytic core	{'PF00933': 'Glycosyl hydrolase family 3 N terminal domain '}	GH3	327030	Glycoside Hydrolase Family 3 protein	sp|Q4WFI6|BXLB_ASPFU	Probable exo-1,4-beta-xylosidase bxlB OS=Neosartorya fumigata (strain ATCC MYA-4609 / Af293 / CBS 101355 / FGSC A1100) GN=bxlB PE=3 SV=1	320	2e-29	58.5	0	No NLS found	-	RWGRGRK	97	104	7	1	3	0	57.14	4	1445	5	76
78354	143			{'PF14273': 'Domain of unknown function (DUF4360) '}	I32	MER311474	family I32 unassigned peptidase inhibitors (Glarea lozoyensis) [I32.UPW]#I32#{inhibitor unit: 154-224} from GB:EHK97302	No hits found	-	-	-	-	2.0979	No NLS found	-	No KR rich region found	-	-	-	-	-	-	-	-	1288	3	82
36425	243	manganese ion binding ; metal ion binding ; apoplast ; nutrient reservoir activity	Germin ; Cupin 1 ; Germin ; Cupin. RmlC-type	{'PF00190': 'Cupin '}	No hits found	-	-	sp|P09350|SR1A_PHYPO	Spherulin-1A OS=Physarum polycephalum PE=1 SV=1	437	1e-42	45.2	1.64609	No NLS found	-	No KR rich region found	-	-	-	-	-	-	-	-	2117	3	65
60896	176		Alpha-L-arabinofuranosidase B. catalytic ; Concanavalin A-like lectin/glucanase	{'PF09206': 'Alpha-L-arabinofuranosidase B, catalytic '}	No hits found	-	-	sp|Q0CEE5|ABFB_ASPTN	Probable alpha-N-arabinofuranosidase B OS=Aspergillus terreus (strain NIH 2624 / FGSC A1156) GN=abfB PE=3 SV=1	510	2e-51	70.3	3.40909	No NLS found	-	No KR rich region found	-	-	-	-	-	-	-	-	4140	6	41
35592	102			NO PFAM	No hits found	-	-	No hits found	-	-	-	-	8.82353	No NLS found	-	No KR rich region found	-	-	-	-	-	-	-	-	30565	2	3
61305	180			NO PFAM	No hits found	-	-	sp|Q9P8W2|LIP3_CANAX	Lipase 3 OS=Candida albicans GN=LIP3 PE=3 SV=2	186	9e-14	44.9	0.555556	No NLS found	-	No KR rich region found	-	-	-	-	-	-	-	-	4038	9	43
126310	181			NO PFAM	No hits found	-	-	No hits found	-	-	-	-	1.65746	No NLS found	-	No KR rich region found	-	-	-	-	-	-	-	-	30482	3	3
55313	251		Alginate lyase 2 ; Concanavalin A-like lectin/glucanase	{'PF08787': 'Alginate lyase '}	PL7	326182	Polysaccharide Lyase Family 7 protein	No hits found	-	-	-	-	1.99203	No NLS found	-	No KR rich region found	-	-	-	-	-	-	-	-	10447	6	21
136905	246		Alginate lyase 2 ; Concanavalin A-like lectin/glucanase	{'PF08787': 'Alginate lyase '}	PL7	326423	Polysaccharide Lyase Family 7 protein	No hits found	-	-	-	-	2.03252	No NLS found	-	No KR rich region found	-	-	-	-	-	-	-	-	10447	6	21
32773	187			{'PF11578': 'Protein of unknown function (DUF3237) '}	No hits found	-	-	No hits found	-	-	-	-	0	No NLS found	-	No KR rich region found	-	-	-	-	-	-	-	-	10475	2	21
138377	258		Barwin-related endoglucanase	NO PFAM	No hits found	-	-	No hits found	-	-	-	-	5.42636	No NLS found	-	No KR rich region found	-	-	-	-	-	-	-	-	17468	4	7
180367	166		Barwin-related endoglucanase	NO PFAM	No hits found	-	-	No hits found	-	-	-	-	3.61446	No NLS found	-	No KR rich region found	-	-	-	-	-	-	-	-	17468	4	7
30765	204			NO PFAM	No hits found	-	-	No hits found	-	-	-	-	0.490196	No NLS found	-	No KR rich region found	-	-	-	-	-	-	-	-	113585	1	1
30766	158			NO PFAM	No hits found	-	-	No hits found	-	-	-	-	1.26582	No NLS found	-	No KR rich region found	-	-	-	-	-	-	-	-	28781	3	3
183689	151			NO PFAM	No hits found	-	-	No hits found	-	-	-	-	1.3245	No NLS found	-	No KR rich region found	-	-	-	-	-	-	-	-	28780	2	3
48885	204		Concanavalin A-like lectin/glucanase	NO PFAM	No hits found	-	-	No hits found	-	-	-	-	0.980392	No NLS found	-	No KR rich region found	-	-	-	-	-	-	-	-	22822	4	5
33689	268		Phosphatidylethanolamine-binding protein PEBP	{'PF01161': 'Phosphatidylethanolamine-binding protein '}	No hits found	-	-	No hits found	-	-	-	-	0.373134	No NLS found	-	No KR rich region found	-	-	-	-	-	-	-	-	18469	2	6
30157	146			{'PF01375': 'Heat-labile enterotoxin alpha chain '}	No hits found	-	-	sp|A2PU44|CHELT_VIBCL	NAD(+)--arginine ADP-ribosyltransferase Chelt OS=Vibrio cholerae GN=A51_B1772 PE=1 SV=1	121	2e-06	30.1	0	No NLS found	-	No KR rich region found	-	-	-	-	-	-	-	-	28629	2	3
48956	69			NO PFAM	No hits found	-	-	No hits found	-	-	-	-	11.5942	No NLS found	-	No KR rich region found	-	-	-	-	-	-	-	-	46033	2	2
59335	77			NO PFAM	No hits found	-	-	No hits found	-	-	-	-	10.3896	No NLS found	-	No KR rich region found	-	-	-	-	-	-	-	-	46033	2	2
48572	276			NO PFAM	No hits found	-	-	No hits found	-	-	-	-	2.17391	No NLS found	-	No KR rich region found	-	-	-	-	-	-	-	-	46036	2	2
23693	207			NO PFAM	No hits found	-	-	No hits found	-	-	-	-	1.93237	No NLS found	-	No KR rich region found	-	-	-	-	-	-	-	-	33417	3	3
62067	112			NO PFAM	No hits found	-	-	No hits found	-	-	-	-	5.35714	No NLS found	-	No KR rich region found	-	-	-	-	-	-	-	-	19310	1	6
48796	82			NO PFAM	No hits found	-	-	No hits found	-	-	-	-	0	No NLS found	-	No KR rich region found	-	-	-	-	-	-	-	-	113627	1	1
120351	147			NO PFAM	No hits found	-	-	No hits found	-	-	-	-	10.8844	No NLS found	-	No KR rich region found	-	-	-	-	-	-	-	-	46047	1	2
26165	209			NO PFAM	No hits found	-	-	No hits found	-	-	-	-	0	No NLS found	-	No KR rich region found	-	-	-	-	-	-	-	-	45354	1	2
48871	112			NO PFAM	No hits found	-	-	No hits found	-	-	-	-	5.35714	No NLS found	-	No KR rich region found	-	-	-	-	-	-	-	-	22155	1	5
53708	65			NO PFAM	No hits found	-	-	No hits found	-	-	-	-	1.53846	No NLS found	-	No KR rich region found	-	-	-	-	-	-	-	-	114243	1	1
46869	132			NO PFAM	No hits found	-	-	No hits found	-	-	-	-	5.30303	No NLS found	-	No KR rich region found	-	-	-	-	-	-	-	-	114349	1	1
55794	125			NO PFAM	No hits found	-	-	No hits found	-	-	-	-	3.2	No NLS found	-	No KR rich region found	-	-	-	-	-	-	-	-	114368	1	1
30381	112			NO PFAM	No hits found	-	-	No hits found	-	-	-	-	1.78571	No NLS found	-	No KR rich region found	-	-	-	-	-	-	-	-	114373	1	1
32200	131			NO PFAM	No hits found	-	-	No hits found	-	-	-	-	4.58015	No NLS found	-	No KR rich region found	-	-	-	-	-	-	-	-	114520	1	1
32205	165	phosphopantetheine binding	Phosphopantetheine attachment site	NO PFAM	No hits found	-	-	No hits found	-	-	-	-	8.48485	No NLS found	-	No KR rich region found	-	-	-	-	-	-	-	-	25211	1	4
57941	113			NO PFAM	No hits found	-	-	No hits found	-	-	-	-	0.884956	No NLS found	-	No KR rich region found	-	-	-	-	-	-	-	-	114538	1	1
58528	74			NO PFAM	No hits found	-	-	No hits found	-	-	-	-	0	No NLS found	-	No KR rich region found	-	-	-	-	-	-	-	-	114600	1	1
59498	120			NO PFAM	No hits found	-	-	No hits found	-	-	-	-	1.66667	No NLS found	-	No KR rich region found	-	-	-	-	-	-	-	-	114696	1	1
34778	139			NO PFAM	No hits found	-	-	No hits found	-	-	-	-	0.719424	No NLS found	-	No KR rich region found	-	-	-	-	-	-	-	-	16221	2	8
60777	132			NO PFAM	No hits found	-	-	No hits found	-	-	-	-	0	No NLS found	-	No KR rich region found	-	-	-	-	-	-	-	-	114799	1	1
61282	157			NO PFAM	No hits found	-	-	No hits found	-	-	-	-	1.91083	No NLS found	-	No KR rich region found	-	-	-	-	-	-	-	-	114829	1	1
61433	49			NO PFAM	No hits found	-	-	No hits found	-	-	-	-	4.08163	No NLS found	-	No KR rich region found	-	-	-	-	-	-	-	-	114839	1	1
61441	184			NO PFAM	No hits found	-	-	No hits found	-	-	-	-	3.26087	No NLS found	-	No KR rich region found	-	-	-	-	-	-	-	-	114841	1	1
35703	147			NO PFAM	No hits found	-	-	No hits found	-	-	-	-	1.36054	No NLS found	-	KTRDRDRRRCR	61	72	11	1	6	2	63.64	5	114850	1	1
62096	64			NO PFAM	No hits found	-	-	No hits found	-	-	-	-	3.125	No NLS found	-	No KR rich region found	-	-	-	-	-	-	-	-	114900	1	1
62553	98			NO PFAM	No hits found	-	-	No hits found	-	-	-	-	2.04082	No NLS found	-	No KR rich region found	-	-	-	-	-	-	-	-	114934	1	1
18226	70			NO PFAM	No hits found	-	-	No hits found	-	-	-	-	2.85714	No NLS found	-	No KR rich region found	-	-	-	-	-	-	-	-	113909	1	1
42633	174			NO PFAM	No hits found	-	-	No hits found	-	-	-	-	3.44828	No NLS found	-	No KR rich region found	-	-	-	-	-	-	-	-	16057	1	8
40806	207			NO PFAM	No hits found	-	-	No hits found	-	-	-	-	0.966184	No NLS found	-	No KR rich region found	-	-	-	-	-	-	-	-	16121	1	8
20806	255	copper ion binding ; electron transport ; electron carrier activity	Blue (type 1) copper domain ; Cupredoxin	NO PFAM	No hits found	-	-	No hits found	-	-	-	-	1.17647	No NLS found	-	No KR rich region found	-	-	-	-	-	-	-	-	144	12	395
176452	209			NO PFAM	No hits found	-	-	No hits found	-	-	-	-	0	No NLS found	-	No KR rich region found	-	-	-	-	-	-	-	-	16221	2	8
52275	185			NO PFAM	No hits found	-	-	No hits found	-	-	-	-	0	No NLS found	-	No KR rich region found	-	-	-	-	-	-	-	-	113876	1	1
182898	179			NO PFAM	No hits found	-	-	No hits found	-	-	-	-	0	No NLS found	-	No KR rich region found	-	-	-	-	-	-	-	-	9591	3	25
177610	227			NO PFAM	No hits found	-	-	No hits found	-	-	-	-	2.20264	No NLS found	-	No KR rich region found	-	-	-	-	-	-	-	-	17836	1	7
134022	255			NO PFAM	No hits found	-	-	No hits found	-	-	-	-	1.56863	No NLS found	-	No KR rich region found	-	-	-	-	-	-	-	-	114741	1	1
16754	229			NO PFAM	No hits found	-	-	No hits found	-	-	-	-	2.62009	No NLS found	-	No KR rich region found	-	-	-	-	-	-	-	-	9023	2	26
183280	285			NO PFAM	No hits found	-	-	No hits found	-	-	-	-	0.350877	No NLS found	-	No KR rich region found	-	-	-	-	-	-	-	-	114636	1	1
179453	287	metabolic process ; oxidoreductase activity ; catalytic activity ; binding ; F420H2 dehydrogenase activity ; sulfur oxygenase reductase activity ; malolactic enzyme activity ; regulation of oxidoreductase activity	Short-chain dehydrogenase/reductase SDR ; Glucose/ribitol dehydrogenase ; Short-chain dehydrogenase/reductase SDR ; Short-chain dehydrogenase/reductase SDR ; NAD(P)-binding	{'PF00106': 'short chain dehydrogenase ', 'PF13561': 'Enoyl-(Acyl carrier protein) reductase ', 'PF08659': 'KR domain '}	I39	MER261428	family I39 unassigned peptidase inhibitors (Tursiops truncatus) [I39.UPW]#I39#{inhibitor unit: 1425-1688}	sp|Q9N126|RDH8_BOVIN	Retinol dehydrogenase 8 OS=Bos taurus GN=RDH8 PE=1 SV=1	330	5e-30	39.2	1.39373	No NLS found	-	KKIRHMK	265	272	7	3	1	0	57.14	4	106	13	462
168044	132	RNA binding ; endoribonuclease activity ; ribonuclease activity	Guanine-specific ribonuclease N1 and T1 ; Ribonuclease/ribotoxin	{'PF00545': 'ribonuclease '}	No hits found	-	-	sp|P10282|RNF1_GIBFU	Guanyl-specific ribonuclease F1 OS=Gibberella fujikuroi PE=1 SV=4	215	2e-17	42.4	3.0303	No NLS found	-	No KR rich region found	-	-	-	-	-	-	-	-	8674	2	27
144381	275	aspartic-type endopeptidase activity ; proteolysis	Peptidase G1. eqolisin ; Peptidase G1. eqolisin ; Peptidase G1. eqolisin ; Concanavalin A-like lectin/glucanase	{'PF01828': 'Peptidase A4 family '}	G01	MER171410	family G1 unassigned peptidases (Penicillium marneffei) [G01.UPW]#G01#{peptidase unit: 69-278} from GB:XP_002143259	sp|P24665|PRTA_ASPNG	Aspergillopepsin-2 OS=Aspergillus niger PE=1 SV=1	357	4e-33	39.5	0	No NLS found	-	RRLERRTAR	27	36	9	0	5	1	55.56	4	373	12	195
16796	80			NO PFAM	No hits found	-	-	No hits found	-	-	-	-	7.5	No NLS found	-	No KR rich region found	-	-	-	-	-	-	-	-	19624	2	6
31805	265			{'PF04991': 'LicD family '}	No hits found	-	-	sp|P36044|MNN4_YEAST	Protein MNN4 OS=Saccharomyces cerevisiae (strain ATCC 204508 / S288c) GN=MNN4 PE=4 SV=2	206	1e-15	35.1	0.377358	No NLS found	-	RTSRFKKGR	136	145	9	2	3	0	55.56	5	3584	3	50
131430	265	oxidoreductase activity. acting on paired donors. with incorporation or reduction of molecular oxygen. 2-oxoglutarate as one donor. and incorporation of one atom each of oxygen into both donors ; protein metabolic process ; procollagen-proline 4-dioxygenase activity ; procollagen-proline. 2-oxoglutarate-4-dioxygenase complex ; procollagen-proline dioxygenase activity	Prolyl 4-hydroxylase. alpha subunit	NO PFAM	No hits found	-	-	No hits found	-	-	-	-	2.26415	No NLS found	-	No KR rich region found	-	-	-	-	-	-	-	-	1427	3	77
107716	230			NO PFAM	No hits found	-	-	No hits found	-	-	-	-	3.47826	No NLS found	-	No KR rich region found	-	-	-	-	-	-	-	-	30385	2	3
19873	98		Proteinase inhibitor. propeptide	NO PFAM	No hits found	-	-	sp|Q8WZY3|YBG3_NEUCR	Uncharacterized protein B24G3.190 OS=Neurospora crassa (strain ATCC 24698 / 74-OR23-1A / CBS 708.71 / DSM 1257 / FGSC 987) GN=B24G3.190 PE=3 SV=1	163	2e-11	46.7	0	No NLS found	-	No KR rich region found	-	-	-	-	-	-	-	-	7668	1	29
50352	155			NO PFAM	No hits found	-	-	No hits found	-	-	-	-	5.16129	No NLS found	-	No KR rich region found	-	-	-	-	-	-	-	-	15235	2	9
47822	245		Alginate lyase 2 ; Concanavalin A-like lectin/glucanase	{'PF08787': 'Alginate lyase '}	PL7	325934	Polysaccharide Lyase Family 7 protein	No hits found	-	-	-	-	2.04082	No NLS found	-	No KR rich region found	-	-	-	-	-	-	-	-	10447	6	21
16355	87			NO PFAM	No hits found	-	-	No hits found	-	-	-	-	0	No NLS found	-	No KR rich region found	-	-	-	-	-	-	-	-	11520	8	17
156821	172		Carbohydrate-binding WSC ; Carbohydrate-binding WSC. subgroup ; Carbohydrate-binding WSC	{'PF01822': 'WSC domain '}	T06	MER226388	family T6 unassigned peptidases (Saccoglossus kowalevskii) [T06.UPW]#T06#{peptidase unit: 2789-2834} from GB:XP_002732127	sp|Q5QQ53|XYLT_DROPS	Xylosyltransferase oxt OS=Drosophila pseudoobscura pseudoobscura GN=oxt PE=2 SV=1	166	2e-11	32.4	4.65116	No NLS found	-	No KR rich region found	-	-	-	-	-	-	-	-	142	8	396
56138	279			{'PF04991': 'LicD family '}	No hits found	-	-	sp|P36044|MNN4_YEAST	Protein MNN4 OS=Saccharomyces cerevisiae (strain ATCC 204508 / S288c) GN=MNN4 PE=4 SV=2	237	3e-19	34	0.358423	No NLS found	-	No KR rich region found	-	-	-	-	-	-	-	-	3584	3	50
18602	261			{'PF11937': 'Protein of unknown function (DUF3455) '}	No hits found	-	-	No hits found	-	-	-	-	1.53257	No NLS found	-	No KR rich region found	-	-	-	-	-	-	-	-	2436	3	63
16571	172	carboxypeptidase C activity	MD-2-related lipid-recognition ; Propeptide. carboxypeptidase Y ; MD-2-related lipid-recognition	{'PF02221': 'ML domain '}	No hits found	-	-	sp|Q52FS9|NPC2_MAGO7	Phosphatidylglycerol/phosphatidylinositol transfer protein OS=Magnaporthe oryzae (strain 70-15 / ATCC MYA-4617 / FGSC 8958) GN=NPC2 PE=3 SV=2	381	2e-36	54.1	2.32558	No NLS found	-	KKGKK	124	129	5	4	0	0	80	4	1587	1	73
163323	299		Fungal chitosanase	{'PF07335': 'Fungal chitosanase of glycosyl hydrolase group 75 '}	GH75	326140	Glycoside Hydrolase Family 75 protein	No hits found	-	-	-	-	1.33779	No NLS found	-	No KR rich region found	-	-	-	-	-	-	-	-	12720	3	13
20645	55			NO PFAM	No hits found	-	-	No hits found	-	-	-	-	10.9091	No NLS found	-	No KR rich region found	-	-	-	-	-	-	-	-	114583	1	1
177063	229		Pectin lyase fold/virulence factor	NO PFAM	No hits found	-	-	No hits found	-	-	-	-	0.873362	No NLS found	-	KKIRIREKFRR	194	205	11	3	4	1	63.64	6	46027	2	2
184256	80	neurohypophyseal hormone activity ; extracellular region	Neurohypophysial hormone	NO PFAM	No hits found	-	-	No hits found	-	-	-	-	7.5	No NLS found	-	No KR rich region found	-	-	-	-	-	-	-	-	19624	2	6
20107	73			NO PFAM	No hits found	-	-	No hits found	-	-	-	-	0	No NLS found	-	No KR rich region found	-	-	-	-	-	-	-	-	114442	1	1
27214	159			NO PFAM	No hits found	-	-	No hits found	-	-	-	-	0.628931	No NLS found	-	No KR rich region found	-	-	-	-	-	-	-	-	113817	1	1
28804	291			NO PFAM	No hits found	-	-	No hits found	-	-	-	-	2.4055	No NLS found	-	No KR rich region found	-	-	-	-	-	-	-	-	16155	1	8
34247	197			NO PFAM	No hits found	-	-	No hits found	-	-	-	-	2.53807	No NLS found	-	No KR rich region found	-	-	-	-	-	-	-	-	4	131	1868
21671	96			NO PFAM	No hits found	-	-	No hits found	-	-	-	-	6.25	No NLS found	-	No KR rich region found	-	-	-	-	-	-	-	-	13791	1	11
144179	212			NO PFAM	No hits found	-	-	No hits found	-	-	-	-	3.30189	No NLS found	-	No KR rich region found	-	-	-	-	-	-	-	-	31083	1	3
20927	110			{'PF06013': 'Proteins of 100 residues with WXG '}	No hits found	-	-	No hits found	-	-	-	-	1.81818	No NLS found	-	No KR rich region found	-	-	-	-	-	-	-	-	114655	1	1
184552	178			NO PFAM	No hits found	-	-	No hits found	-	-	-	-	0.561798	No NLS found	-	No KR rich region found	-	-	-	-	-	-	-	-	9591	3	25
48997	294			{'PF12138': 'Spherulation-specific family 4 '}	No hits found	-	-	sp|P11113|SR4_PHYPO	Spherulin-4 OS=Physarum polycephalum PE=2 SV=1	148	7e-09	32.8	1.70068	No NLS found	-	No KR rich region found	-	-	-	-	-	-	-	-	1758	5	70
183786	210			{'PF04513': 'Baculovirus polyhedron envelope protein, PEP, C terminus '}	No hits found	-	-	No hits found	-	-	-	-	0.47619	No NLS found	-	No KR rich region found	-	-	-	-	-	-	-	-	15980	2	8
120250	263	peroxidase activity ; electron transport ; transporter activity ; transport ; membrane	Chloroperoxidase ; Chloroperoxidase ; Major intrinsic protein ; Chloroperoxidase	{'PF01328': 'Peroxidase, family 2 '}	No hits found	-	-	sp|Q00668|STCC_EMENI	Putative sterigmatocystin biosynthesis peroxidase stcC OS=Emericella nidulans (strain FGSC A4 / ATCC 38163 / CBS 112.46 / NRRL 194 / M139) GN=stcC PE=3 SV=2	350	2e-32	35.5	0.760456	No NLS found	-	No KR rich region found	-	-	-	-	-	-	-	-	190	2	326
174302	185			NO PFAM	No hits found	-	-	No hits found	-	-	-	-	0	No NLS found	-	No KR rich region found	-	-	-	-	-	-	-	-	28642	2	3
150480	179			NO PFAM	No hits found	-	-	No hits found	-	-	-	-	1.67598	No NLS found	-	No KR rich region found	-	-	-	-	-	-	-	-	4646	3	37
20698	63			NO PFAM	No hits found	-	-	No hits found	-	-	-	-	0	No NLS found	-	No KR rich region found	-	-	-	-	-	-	-	-	114602	1	1
59785	248			NO PFAM	No hits found	-	-	No hits found	-	-	-	-	2.41935	No NLS found	-	No KR rich region found	-	-	-	-	-	-	-	-	1323	4	80
142345	135			NO PFAM	No hits found	-	-	No hits found	-	-	-	-	2.22222	No NLS found	-	RGREGRGRGK	54	64	10	1	4	1	50	4	113631	1	1
50746	229			NO PFAM	No hits found	-	-	No hits found	-	-	-	-	3.49345	No NLS found	-	No KR rich region found	-	-	-	-	-	-	-	-	12366	1	14
42634	299	RNA binding ; endoribonuclease activity ; ribonuclease T2 activity	Ribonuclease T2 ; Ribonuclease T2 ; Ribonuclease T2 ; Ribonuclease T2	{'PF00445': 'Ribonuclease T2 family '}	No hits found	-	-	sp|Q5AK94|RNY1A_CANAL	Ribonuclease T2-like 1-A OS=Candida albicans (strain SC5314 / ATCC MYA-2876) GN=RNY1-A PE=3 SV=1	391	5e-37	34.6	3.34448	No NLS found	-	No KR rich region found	-	-	-	-	-	-	-	-	576	5	143
178689	136			NO PFAM	No hits found	-	-	No hits found	-	-	-	-	1.47059	No NLS found	-	No KR rich region found	-	-	-	-	-	-	-	-	37053	1	2
149385	148			NO PFAM	No hits found	-	-	No hits found	-	-	-	-	2.02703	No NLS found	-	No KR rich region found	-	-	-	-	-	-	-	-	24261	3	4
56788	247			NO PFAM	No hits found	-	-	sp|Q4WCX9|YA280_ASPFU	Uncharacterized protein AFUA_6G02800 OS=Neosartorya fumigata (strain ATCC MYA-4609 / Af293 / CBS 101355 / FGSC A1100) GN=AFUA_6G02800 PE=1 SV=1	142	2e-08	33.1	2.42915	No NLS found	-	No KR rich region found	-	-	-	-	-	-	-	-	9023	2	26
99523	255	extracellular region ; cell wall biogenesis	Yeast cell wall synthesis KRE9KNH1	{'PF10342': 'Ser-Thr-rich glycosyl-phosphatidyl-inositol-anchored membrane family ', 'PF05390': 'Yeast cell wall synthesis protein KRE9/KNH1 '}	No hits found	-	-	No hits found	-	-	-	-	0	No NLS found	-	No KR rich region found	-	-	-	-	-	-	-	-	10232	1	22
174896	103			NO PFAM	No hits found	-	-	No hits found	-	-	-	-	0.970874	No NLS found	-	No KR rich region found	-	-	-	-	-	-	-	-	28642	2	3
126757	235			NO PFAM	No hits found	-	-	No hits found	-	-	-	-	1.70213	No NLS found	-	No KR rich region found	-	-	-	-	-	-	-	-	4440	1	39
19335	162			NO PFAM	No hits found	-	-	No hits found	-	-	-	-	1.23457	No NLS found	-	No KR rich region found	-	-	-	-	-	-	-	-	28780	2	3
184365	235			NO PFAM	No hits found	-	-	No hits found	-	-	-	-	4.25532	No NLS found	-	No KR rich region found	-	-	-	-	-	-	-	-	19623	1	6
16951	105			NO PFAM	No hits found	-	-	No hits found	-	-	-	-	0.952381	No NLS found	-	No KR rich region found	-	-	-	-	-	-	-	-	114322	1	1
57252	173			NO PFAM	No hits found	-	-	No hits found	-	-	-	-	0.578035	No NLS found	-	No KR rich region found	-	-	-	-	-	-	-	-	11993	1	15
43580	228	copper ion binding ; electron transport ; electron carrier activity	Plastocyanin-like ; Cupredoxin	NO PFAM	No hits found	-	-	No hits found	-	-	-	-	1.31579	No NLS found	-	No KR rich region found	-	-	-	-	-	-	-	-	144	12	395
181111	153			NO PFAM	No hits found	-	-	No hits found	-	-	-	-	1.30719	No NLS found	-	No KR rich region found	-	-	-	-	-	-	-	-	113661	1	1
183334	240			NO PFAM	No hits found	-	-	No hits found	-	-	-	-	5	No NLS found	-	No KR rich region found	-	-	-	-	-	-	-	-	114645	1	1
21633	172		Aflatoxin regulatory protein	{'PF08493': 'Aflatoxin regulatory protein '}	No hits found	-	-	sp|P43651|AFLR_ASPPA	Aflatoxin biosynthesis regulatory protein OS=Aspergillus parasiticus GN=aflR PE=2 SV=3	162	5e-11	30.6	1.74419	No NLS found	-	RKRIR	154	159	5	1	3	0	80	4	4918	4	36
142925	245			NO PFAM	No hits found	-	-	No hits found	-	-	-	-	1.22449	No NLS found	-	No KR rich region found	-	-	-	-	-	-	-	-	15209	3	9
182881	106			NO PFAM	No hits found	-	-	No hits found	-	-	-	-	7.54717	No NLS found	-	No KR rich region found	-	-	-	-	-	-	-	-	46011	2	2
178760	138			NO PFAM	No hits found	-	-	No hits found	-	-	-	-	0	No NLS found	-	RVRHRR	66	72	6	0	4	0	66.67	4	113560	1	1
27697	116	1-phosphatidylinositol 4-kinase activity		NO PFAM	No hits found	-	-	No hits found	-	-	-	-	0	No NLS found	-	No KR rich region found	-	-	-	-	-	-	-	-	113681	1	1
26903	130			NO PFAM	No hits found	-	-	No hits found	-	-	-	-	0.769231	No NLS found	-	No KR rich region found	-	-	-	-	-	-	-	-	113883	1	1
175478	123			NO PFAM	No hits found	-	-	No hits found	-	-	-	-	1.62602	No NLS found	-	No KR rich region found	-	-	-	-	-	-	-	-	113926	1	1
19585	60			NO PFAM	No hits found	-	-	No hits found	-	-	-	-	11.6667	No NLS found	-	No KR rich region found	-	-	-	-	-	-	-	-	31255	1	3
32123	166			{'PF01375': 'Heat-labile enterotoxin alpha chain '}	No hits found	-	-	No hits found	-	-	-	-	1.20482	No NLS found	-	No KR rich region found	-	-	-	-	-	-	-	-	28629	2	3
36144	182	catalytic activity ; metabolic process	AMP-dependent synthetase and ligase	NO PFAM	No hits found	-	-	No hits found	-	-	-	-	2.1978	No NLS found	-	No KR rich region found	-	-	-	-	-	-	-	-	114890	1	1
61208	191			NO PFAM	No hits found	-	-	sp|P32334|MSB2_YEAST	Signaling mucin MSB2 OS=Saccharomyces cerevisiae (strain ATCC 204508 / S288c) GN=MSB2 PE=1 SV=1	145	6e-09	34.2	0	No NLS found	-	No KR rich region found	-	-	-	-	-	-	-	-	4705	2	37
20469	78			NO PFAM	No hits found	-	-	No hits found	-	-	-	-	2.5641	No NLS found	-	No KR rich region found	-	-	-	-	-	-	-	-	114526	1	1
32661	155			NO PFAM	No hits found	-	-	No hits found	-	-	-	-	4.51613	No NLS found	-	No KR rich region found	-	-	-	-	-	-	-	-	29625	2	3
19811	57			NO PFAM	No hits found	-	-	No hits found	-	-	-	-	3.50877	No NLS found	-	No KR rich region found	-	-	-	-	-	-	-	-	114370	1	1
150007	134			NO PFAM	No hits found	-	-	No hits found	-	-	-	-	0.746269	No NLS found	-	No KR rich region found	-	-	-	-	-	-	-	-	15399	3	9
132533	118			NO PFAM	No hits found	-	-	No hits found	-	-	-	-	6.77966	No NLS found	-	No KR rich region found	-	-	-	-	-	-	-	-	19591	1	6
148367	73			NO PFAM	No hits found	-	-	No hits found	-	-	-	-	5.47945	No NLS found	-	RRWPRCR	24	31	7	0	4	0	57.14	4	114638	1	1
52471	164			NO PFAM	No hits found	-	-	No hits found	-	-	-	-	0	No NLS found	-	No KR rich region found	-	-	-	-	-	-	-	-	36709	1	2
146067	284			NO PFAM	No hits found	-	-	No hits found	-	-	-	-	2.46479	No NLS found	-	No KR rich region found	-	-	-	-	-	-	-	-	113803	1	1
53216	121			NO PFAM	No hits found	-	-	No hits found	-	-	-	-	2.47934	No NLS found	-	No KR rich region found	-	-	-	-	-	-	-	-	113637	1	1
28446	154			NO PFAM	No hits found	-	-	No hits found	-	-	-	-	1.2987	No NLS found	-	No KR rich region found	-	-	-	-	-	-	-	-	113650	1	1
35256	164			NO PFAM	No hits found	-	-	No hits found	-	-	-	-	1.82927	No NLS found	-	No KR rich region found	-	-	-	-	-	-	-	-	39817	2	2
31522	222			NO PFAM	No hits found	-	-	No hits found	-	-	-	-	2.25225	No NLS found	-	No KR rich region found	-	-	-	-	-	-	-	-	33417	3	3
118740	219			NO PFAM	No hits found	-	-	No hits found	-	-	-	-	1.82648	No NLS found	-	No KR rich region found	-	-	-	-	-	-	-	-	19264	1	6
62365	163			NO PFAM	No hits found	-	-	No hits found	-	-	-	-	1.84049	No NLS found	-	KKGHKR	46	52	6	3	1	0	66.67	4	28781	3	3
51358	246			NO PFAM	No hits found	-	-	No hits found	-	-	-	-	5.69106	No NLS found	-	No KR rich region found	-	-	-	-	-	-	-	-	13153	1	12
18490	89			NO PFAM	No hits found	-	-	No hits found	-	-	-	-	0	No NLS found	-	No KR rich region found	-	-	-	-	-	-	-	-	113763	1	1
25912	138			NO PFAM	No hits found	-	-	No hits found	-	-	-	-	3.62319	No NLS found	-	No KR rich region found	-	-	-	-	-	-	-	-	46010	2	2
31359	178			NO PFAM	No hits found	-	-	No hits found	-	-	-	-	1.68539	No NLS found	-	No KR rich region found	-	-	-	-	-	-	-	-	26771	3	4
25653	255		Glycoside hydrolase. catalytic core	{'PF11790': 'Glycosyl hydrolase catalytic core '}	GH128	326012	Glycoside Hydrolase Family 128 protein	sp|Q09788|ASL1_SCHPO	Alkali-sensitive linkage protein 1 OS=Schizosaccharomyces pombe (strain 972 / ATCC 24843) GN=asl1 PE=1 SV=1	200	5e-15	30.5	1.56863	No NLS found	-	No KR rich region found	-	-	-	-	-	-	-	-	483	4	161
50306	103			NO PFAM	No hits found	-	-	No hits found	-	-	-	-	0.970874	No NLS found	-	No KR rich region found	-	-	-	-	-	-	-	-	113606	1	1
37961	152			NO PFAM	No hits found	-	-	No hits found	-	-	-	-	5.26316	No NLS found	-	No KR rich region found	-	-	-	-	-	-	-	-	39592	1	2
183276	144		Barwin-related endoglucanase	{'PF03330': 'Rare lipoprotein A (RlpA)-like double-psi beta-barrel '}	EXPN	326311	Distantly related to plant expansins	No hits found	-	-	-	-	4.16667	No NLS found	-	No KR rich region found	-	-	-	-	-	-	-	-	27458	1	3
59940	161			NO PFAM	No hits found	-	-	No hits found	-	-	-	-	1.86335	No NLS found	-	No KR rich region found	-	-	-	-	-	-	-	-	39817	2	2
22500	157			NO PFAM	No hits found	-	-	No hits found	-	-	-	-	5.09554	No NLS found	-	No KR rich region found	-	-	-	-	-	-	-	-	15134	1	9
23705	123		N/apple PAN	NO PFAM	No hits found	-	-	No hits found	-	-	-	-	4.87805	No NLS found	-	No KR rich region found	-	-	-	-	-	-	-	-	113615	1	1
57931	119			NO PFAM	No hits found	-	-	No hits found	-	-	-	-	2.52101	No NLS found	-	No KR rich region found	-	-	-	-	-	-	-	-	114533	1	1
18488	49			NO PFAM	No hits found	-	-	No hits found	-	-	-	-	2.04082	No NLS found	-	No KR rich region found	-	-	-	-	-	-	-	-	26794	4	4
55155	293			NO PFAM	No hits found	-	-	No hits found	-	-	-	-	0	No NLS found	-	No KR rich region found	-	-	-	-	-	-	-	-	113824	1	1
31330	125			NO PFAM	No hits found	-	-	No hits found	-	-	-	-	5.6	No NLS found	-	No KR rich region found	-	-	-	-	-	-	-	-	46011	2	2
36216	117		UBA-like	NO PFAM	No hits found	-	-	No hits found	-	-	-	-	5.12821	No NLS found	-	No KR rich region found	-	-	-	-	-	-	-	-	114901	1	1
59187	86			NO PFAM	No hits found	-	-	No hits found	-	-	-	-	0	No NLS found	-	No KR rich region found	-	-	-	-	-	-	-	-	114669	1	1
23758	213			NO PFAM	No hits found	-	-	No hits found	-	-	-	-	1.40845	No NLS found	-	KKLTIKK	38	45	7	4	0	0	57.14	4	114208	1	1
55320	224		Barwin-related endoglucanase	NO PFAM	GH45	326183	Glycoside Hydrolase Family 45 protein	No hits found	-	-	-	-	4.46429	No NLS found	-	No KR rich region found	-	-	-	-	-	-	-	-	33310	1	3
24486	241			NO PFAM	No hits found	-	-	No hits found	-	-	-	-	1.24481	No NLS found	-	RKGRGRVR	126	134	8	1	4	0	62.5	5	113878	1	1
55286	110			NO PFAM	No hits found	-	-	No hits found	-	-	-	-	1.81818	No NLS found	-	No KR rich region found	-	-	-	-	-	-	-	-	33411	3	3
34809	264		Phosphatidylethanolamine-binding protein PEBP ; Phosphatidylethanolamine-binding protein PEBP	{'PF01161': 'Phosphatidylethanolamine-binding protein '}	I51	MER032979	family I51 unassigned peptidase inhibitor homologues (Magnaporthe grisea) [I51.UNW]#I51#{inhibitor unit: 1-185}	No hits found	-	-	-	-	0.378788	No NLS found	-	No KR rich region found	-	-	-	-	-	-	-	-	18469	2	6
61356	204		Concanavalin A-like lectin/glucanase	NO PFAM	No hits found	-	-	No hits found	-	-	-	-	0.980392	No NLS found	-	No KR rich region found	-	-	-	-	-	-	-	-	22822	4	5
26060	109			NO PFAM	No hits found	-	-	No hits found	-	-	-	-	5.50459	No NLS found	-	No KR rich region found	-	-	-	-	-	-	-	-	17482	1	7
24889	129			NO PFAM	No hits found	-	-	No hits found	-	-	-	-	2.32558	No NLS found	-	RKKGR	97	102	5	2	2	0	80	4	30385	2	3
60778	240		WD40 repeat	NO PFAM	No hits found	-	-	No hits found	-	-	-	-	0.833333	No NLS found	-	No KR rich region found	-	-	-	-	-	-	-	-	44614	1	2
26299	158			NO PFAM	No hits found	-	-	No hits found	-	-	-	-	3.16456	No NLS found	-	No KR rich region found	-	-	-	-	-	-	-	-	3883	1	45
17880	103			NO PFAM	No hits found	-	-	No hits found	-	-	-	-	0	No NLS found	-	No KR rich region found	-	-	-	-	-	-	-	-	114207	1	1
27380	163			NO PFAM	No hits found	-	-	No hits found	-	-	-	-	3.68098	No NLS found	-	RARKAKAR	66	74	8	2	3	0	62.5	5	24659	3	4
29024	176			NO PFAM	No hits found	-	-	No hits found	-	-	-	-	3.97727	No NLS found	-	No KR rich region found	-	-	-	-	-	-	-	-	114081	1	1
55183	75			NO PFAM	No hits found	-	-	No hits found	-	-	-	-	10.6667	No NLS found	-	No KR rich region found	-	-	-	-	-	-	-	-	113815	1	1
52273	179			NO PFAM	No hits found	-	-	No hits found	-	-	-	-	0.558659	No NLS found	-	RITRTVKRKR	41	51	10	2	4	0	60	6	113877	1	1
44566	275			NO PFAM	No hits found	-	-	No hits found	-	-	-	-	2.90909	No NLS found	-	No KR rich region found	-	-	-	-	-	-	-	-	1286	8	82
30886	176			NO PFAM	No hits found	-	-	No hits found	-	-	-	-	1.70455	No NLS found	-	No KR rich region found	-	-	-	-	-	-	-	-	114404	1	1
149640	174		Mannose-binding lectin	NO PFAM	No hits found	-	-	No hits found	-	-	-	-	2.29885	No NLS found	-	No KR rich region found	-	-	-	-	-	-	-	-	114831	1	1
133358	235			NO PFAM	No hits found	-	-	No hits found	-	-	-	-	2.55319	No NLS found	-	No KR rich region found	-	-	-	-	-	-	-	-	1286	8	82
96851	101			NO PFAM	No hits found	-	-	No hits found	-	-	-	-	11.8812	No NLS found	-	No KR rich region found	-	-	-	-	-	-	-	-	25181	1	4
32249	165			NO PFAM	No hits found	-	-	No hits found	-	-	-	-	4.84848	No NLS found	-	No KR rich region found	-	-	-	-	-	-	-	-	114528	1	1
55983	178			NO PFAM	No hits found	-	-	No hits found	-	-	-	-	3.37079	No NLS found	-	No KR rich region found	-	-	-	-	-	-	-	-	114378	1	1
35779	146			NO PFAM	No hits found	-	-	No hits found	-	-	-	-	4.10959	No NLS found	-	No KR rich region found	-	-	-	-	-	-	-	-	25599	1	4
48752	191			NO PFAM	No hits found	-	-	No hits found	-	-	-	-	5.75916	No NLS found	-	No KR rich region found	-	-	-	-	-	-	-	-	113649	1	1
35524	134			NO PFAM	No hits found	-	-	No hits found	-	-	-	-	0	No NLS found	-	No KR rich region found	-	-	-	-	-	-	-	-	19188	1	6
36534	161			NO PFAM	No hits found	-	-	No hits found	-	-	-	-	2.48447	No NLS found	-	No KR rich region found	-	-	-	-	-	-	-	-	30482	3	3
33159	161			NO PFAM	No hits found	-	-	No hits found	-	-	-	-	3.72671	No NLS found	-	No KR rich region found	-	-	-	-	-	-	-	-	33417	3	3
62085	196			NO PFAM	No hits found	-	-	No hits found	-	-	-	-	2.04082	No NLS found	-	No KR rich region found	-	-	-	-	-	-	-	-	22754	3	5
104957	253			{'PF14099': 'Polysaccharide lyase '}	PL20	326224	Polysaccharide Lyase Family 20 protein	No hits found	-	-	-	-	0.790514	No NLS found	-	No KR rich region found	-	-	-	-	-	-	-	-	13223	1	12
52626	183			NO PFAM	No hits found	-	-	No hits found	-	-	-	-	1.63934	No NLS found	-	No KR rich region found	-	-	-	-	-	-	-	-	26771	3	4
58114	212			NO PFAM	No hits found	-	-	No hits found	-	-	-	-	0.943396	No NLS found	-	No KR rich region found	-	-	-	-	-	-	-	-	114556	1	1
35289	252			NO PFAM	No hits found	-	-	No hits found	-	-	-	-	1.98413	No NLS found	-	No KR rich region found	-	-	-	-	-	-	-	-	802	9	117

## Sheet: Table S4b. 90 SSPs_MYC_induced
Table S4b. List and bioinformatics features of the 90 symbiosis induced SSPs in O. maius. For each of them the number of orthologous genes found in the genome of other 59 fungi taxonomically and ecologically distinct is also reported																ERM				END/ORCH			ECM												SAP S/L/O														SAP WR
Selected SSPs	Protein ID	Experiment Fold Change	Baggerley's test: MYC vs FLM - FDR p-value correction	FLM - Means	MYC - Means	GO_Name	InterproDesc	PFAM motifs	perc C	protein length	NLS motifs	KR rich sequence	Cluster ID	Oidma members	Total members	Oidma	Melbi	Melva	Rhier	Pirin	Sebve	Tulca	Amamu	Cenge	Hebcy	Lacbi	Paxin	Paxru	Pilcr	Pismi	Pisti	Sclci	Suilu	Tubme	Agabi	Amore	Ascsa	Bauco	Chalo	Copci	Gymlu	Hyspu	Neucr	Rhyru	Sacce	Spoth	Thite	Trire	Aurde
	135488	Myc specific	5.0073e-105	0	160.376	polysaccharide catabolic process ; cellulase activity	Glycoside hydrolase. family 12 ; Concanavalin A-like lectin/glucanase	{'PF01670': 'Glycosyl hydrolase family 12 '}	0.420168	238	No NLS found	No KR rich region found	844	6	111	6	2	2	1	2	1	1	0	0	3	3	0	0	2	0	0	1	2	1	2	0	1	1	2	1	3	1	0	1	0	1	2	1	1
OmSSP4	20160	Myc specific	7.55606e-10	0	104.665			NO PFAM	0	102	No NLS found	No KR rich region found	114463	1	1	1	0	0	0	0	0	0	0	0	0	0	0	0	0	0	0	0	0	0	0	0	0	0	0	0	0	0	0	0	0	0	0	0	0
	111131	Myc specific	0.000308557	0	63.5753	polysaccharide catabolic process ; cellulase activity	Glycoside hydrolase. family 12 ; Concanavalin A-like lectin/glucanase	{'PF01670': 'Glycosyl hydrolase family 12 '}	0.787402	254	No NLS found	No KR rich region found	844	6	111	6	2	2	1	2	1	1	0	0	3	3	0	0	2	0	0	1	2	1	2	0	1	1	2	1	3	1	0	1	0	1	2	1	1
OmSSP5	23797	Myc specific	1.54788e-06	0	47.5176			NO PFAM	0	108	No NLS found	No KR rich region found	113934	1	1	1	0	0	0	0	0	0	0	0	0	0	0	0	0	0	0	0	0	0	0	0	0	0	0	0	0	0	0	0	0	0	0	0	0
OmSSP6	125454	Myc specific	1.49939e-22	0	34.2192			NO PFAM	0.909091	220	No NLS found	No KR rich region found	12378	2	14	2	0	0	0	0	0	0	0	0	0	0	0	0	0	0	0	0	0	0	0	0	0	0	0	0	0	0	0	2	0	0	0	0	0
OmSSP7	25811	Myc specific	0.00362875	0	15.6691			NO PFAM	2.37154	253	No NLS found	No KR rich region found	445	3	172	3	3	3	3	7	9	4	3	1	5	4	2	3	3	1	2	3	2	2	2	2	3	0	3	4	3	1	1	1	0	2	2	1	5
	48910	Myc specific	0.000526565	0	12.5521			NO PFAM	1.3245	151	No NLS found	No KR rich region found	28781	3	3	3	0	0	0	0	0	0	0	0	0	0	0	0	0	0	0	0	0	0	0	0	0	0	0	0	0	0	0	0	0	0	0	0	0
OmSSP1	182936	20055.7	5.07092e-20	0.684789	13733.9			NO PFAM	8.60215	93	No NLS found	No KR rich region found	26781	1	4	1	0	0	0	0	0	0	0	0	0	0	0	0	0	0	0	0	0	0	0	0	0	0	0	0	0	0	1	0	0	0	2	0	0
OmSSP2	160794	3961.45	8.83682e-44	0.103258	409.05			{'PF14273': 'Domain of unknown function (DUF4360) '}	1.58103	253	No NLS found	No KR rich region found	1288	3	82	3	3	4	1	3	4	0	0	0	5	0	0	0	0	0	0	0	0	0	0	0	1	0	6	12	0	3	1	4	0	3	4	0	0
	20664	1030.75	5.9956e-143	1.42966	1473.63			NO PFAM	0	98	No NLS found	No KR rich region found	33097	1	3	1	1	1	0	0	0	0	0	0	0	0	0	0	0	0	0	0	0	0	0	0	0	0	0	0	0	0	0	0	0	0	0	0	0
	165857	874.813	2.37949e-10	0.0302451	26.4588	lipid metabolic process ; hydrolase activity. acting on ester bonds	Lipase. GDSL ; Esterase. SGNH hydrolase-type	{'PF00657': 'GDSL-like Lipase/Acylhydrolase ', 'PF13472': 'GDSL-like Lipase/Acylhydrolase family '}	2.7451	255	No NLS found	No KR rich region found	3134	1	58	1	3	1	2	1	3	4	0	1	1	0	0	0	1	0	0	0	0	1	2	0	1	0	1	1	2	1	1	1	0	1	1	0	1
	160684	746.86	4.97761e-28	0.941825	703.412	hydrolase activity. hydrolyzing O-glycosyl compounds ; carbohydrate metabolic process	Glycoside hydrolase. family 11 ; Concanavalin A-like lectin/glucanase	{'PF00457': 'Glycosyl hydrolases family 11 '}	0.956938	209	No NLS found	No KR rich region found	448	8	171	8	5	8	4	17	7	14	0	0	0	0	0	0	0	0	0	0	0	0	2	0	2	2	8	6	4	4	2	2	0	8	5	3	3
OmSSP3	56093	628.021	2.96277e-10	0.0443274	27.8385			NO PFAM	0.531915	188	No NLS found	No KR rich region found	114384	1	1	1	0	0	0	0	0	0	0	0	0	0	0	0	0	0	0	0	0	0	0	0	0	0	0	0	0	0	0	0	0	0	0	0	0
	146970	540.697	5.71269e-45	0.74099	400.651			NO PFAM	0.621118	161	No NLS found	No KR rich region found	19592	2	6	2	0	0	0	0	0	0	0	0	0	0	0	0	0	0	0	0	0	0	0	0	0	0	0	0	1	0	0	0	0	0	0	0	0
	25848	493.054	0.0197764	0.0523618	25.8172	hydrolase activity. hydrolyzing O-glycosyl compounds ; extracellular region ; carbohydrate metabolic process ; cellulose binding	Cellulose-binding region. Fungal	{'PF00734': 'Fungal cellulose binding domain '}	8.1761	159	No NLS found	No KR rich region found	3491	1	51	1	0	1	0	4	1	4	0	1	0	0	0	0	0	0	0	0	0	0	1	0	1	0	1	1	1	1	2	0	0	1	1	0	1
	20064	486.028	7.93383e-15	0.183794	89.3288			NO PFAM	5.7554	139	No NLS found	No KR rich region found	15235	2	9	2	2	1	0	0	0	0	0	0	0	0	0	0	0	0	0	0	0	0	0	0	0	0	1	0	0	0	0	0	0	1	0	0	0
	132732	459.051	0.00296529	0.131259	60.2546	hydrolase activity. hydrolyzing O-glycosyl compounds ; carbohydrate metabolic process	Glycoside hydrolase. family 11 ; Concanavalin A-like lectin/glucanase	{'PF00457': 'Glycosyl hydrolases family 11 '}	0.444444	225	No NLS found	No KR rich region found	448	8	171	8	5	8	4	17	7	14	0	0	0	0	0	0	0	0	0	0	0	0	2	0	2	2	8	6	4	4	2	2	0	8	5	3	3
	132485	432.067	1.55104e-36	0.130869	56.5444	hydrolase activity. hydrolyzing O-glycosyl compounds ; carbohydrate metabolic process	Glycoside hydrolase. family 11 ; Concanavalin A-like lectin/glucanase	{'PF00457': 'Glycosyl hydrolases family 11 '}	0	219	No NLS found	No KR rich region found	448	8	171	8	5	8	4	17	7	14	0	0	0	0	0	0	0	0	0	0	0	0	2	0	2	2	8	6	4	4	2	2	0	8	5	3	3
	148030	418.327	0.00028849	0.0627818	26.2633	triacylglycerol lipase activity ; lipid metabolic process ; catalytic activity	Lipase. class 3 ; Lipase. active site	{'PF01083': 'Cutinase ', 'PF01764': 'Lipase (class 3) '}	2.82686	283	No NLS found	No KR rich region found	1346	2	79	2	3	3	1	0	0	0	1	0	2	2	3	1	2	1	1	1	1	3	1	1	0	0	2	2	1	1	1	0	0	1	1	1	3
	33841	400.288	0.0264514	0.0414747	16.6018			{'PF08277': 'PAN-like domain ', 'PF00024': 'PAN domain '}	5.47264	201	No NLS found	No KR rich region found	10696	4	20	4	4	2	1	0	0	0	0	3	0	0	0	0	0	0	0	0	0	0	0	0	1	0	2	0	0	1	0	0	0	0	0	0	0
	184419	357.942	0.018857	0.141788	50.752			NO PFAM	3.7037	54	No NLS found	No KR rich region found	114793	1	1	1	0	0	0	0	0	0	0	0	0	0	0	0	0	0	0	0	0	0	0	0	0	0	0	0	0	0	0	0	0	0	0	0	0
	60567	335.433	9.09189e-05	0.212076	71.1371			NO PFAM	0.342466	292	No NLS found	No KR rich region found	14792	1	9	1	0	0	0	0	0	0	0	0	0	0	0	0	0	0	0	0	0	0	0	0	0	0	1	0	0	1	0	1	0	0	1	0	0
	20059	335.124	1.67036e-09	1.13881	381.641			NO PFAM	5	60	No NLS found	No KR rich region found	114426	1	1	1	0	0	0	0	0	0	0	0	0	0	0	0	0	0	0	0	0	0	0	0	0	0	0	0	0	0	0	0	0	0	0	0	0
	136854	260.424	5.55969e-23	3.72914	971.159	hydrolase activity. hydrolyzing O-glycosyl compounds ; extracellular region ; carbohydrate metabolic process ; cellulose binding	Cellulose-binding region. fungal ; Glycoside hydrolase. family 11 ; Concanavalin A-like lectin/glucanase	{'PF00457': 'Glycosyl hydrolases family 11 ', 'PF00734': 'Fungal cellulose binding domain '}	1.39373	287	No NLS found	No KR rich region found	448	8	171	8	5	8	4	17	7	14	0	0	0	0	0	0	0	0	0	0	0	0	2	0	2	2	8	6	4	4	2	2	0	8	5	3	3
	57705	251.109	0.00266342	0.224932	56.4825			NO PFAM	0	127	No NLS found	No KR rich region found	19592	2	6	2	0	0	0	0	0	0	0	0	0	0	0	0	0	0	0	0	0	0	0	0	0	0	0	0	1	0	0	0	0	0	0	0	0
	45873	223.393	0.00654654	0.110668	24.7223	hydrolase activity. hydrolyzing O-glycosyl compounds ; carbohydrate metabolic process	Glycoside hydrolase. family 11 ; Concanavalin A-like lectin/glucanase	{'PF00457': 'Glycosyl hydrolases family 11 '}	0.854701	234	No NLS found	No KR rich region found	448	8	171	8	5	8	4	17	7	14	0	0	0	0	0	0	0	0	0	0	0	0	2	0	2	2	8	6	4	4	2	2	0	8	5	3	3
	180632	199.833	3.34062e-22	1.51141	302.03			{'PF12296': 'Hydrophobic surface binding protein A '}	0	175	No NLS found	No KR rich region found	15162	3	9	3	0	0	0	0	0	0	0	0	0	0	0	0	0	0	0	0	0	0	0	0	0	0	0	0	0	0	0	0	0	0	0	0	0
	20600	186.91	4.09606e-13	4.43178	828.345			{'PF12296': 'Hydrophobic surface binding protein A '}	0	174	No NLS found	No KR rich region found	16210	1	8	1	1	1	1	0	0	0	0	0	0	0	0	0	0	0	0	0	0	0	0	0	1	0	1	0	0	0	0	0	0	0	0	0	0
	195822	185.379	0.000103308	1.07767	199.777			{'PF14273': 'Domain of unknown function (DUF4360) '}	2.5	200	No NLS found	No KR rich region found	1288	3	82	3	3	4	1	3	4	0	0	0	5	0	0	0	0	0	0	0	0	0	0	0	1	0	6	12	0	3	1	4	0	3	4	0	0
	48804	182.564	0.00557665	0.493845	90.1583		Cyanovirin-N ; Cyanovirin-N	{'PF08881': 'CVNH domain '}	6.71642	134	No NLS found	No KR rich region found	3529	2	51	2	0	0	0	0	0	0	0	0	0	0	0	0	1	1	3	22	0	0	0	0	2	0	1	0	0	0	2	0	0	0	0	0	5
	75214	177.137	0.0018424	1.29059	228.61	hydrolase activity. hydrolyzing O-glycosyl compounds ; carbohydrate metabolic process	Glycoside hydrolase. family 11 ; Concanavalin A-like lectin/glucanase	{'PF00457': 'Glycosyl hydrolases family 11 '}	0.869565	230	No NLS found	No KR rich region found	448	8	171	8	5	8	4	17	7	14	0	0	0	0	0	0	0	0	0	0	0	0	2	0	2	2	8	6	4	4	2	2	0	8	5	3	3
	171502	166.707	2.46891e-08	0.164836	27.4793	extracellular region ; cell wall ; cell communication	Hydrophobin 2	{'PF06766': 'Fungal hydrophobin '}	8.51064	94	No NLS found	No KR rich region found	3531	2	51	2	1	3	1	0	0	0	0	1	3	0	0	0	0	0	0	0	0	0	0	0	1	0	2	0	0	1	1	1	0	0	0	6	0
	16813	159.454	2.45711e-07	0.103858	16.5606			NO PFAM	5.08475	118	No NLS found	No KR rich region found	31009	1	3	1	0	1	0	0	0	0	0	0	0	0	0	0	0	0	0	0	0	0	0	0	0	0	1	0	0	0	0	0	0	0	0	0	0
	23794	146.757	4.3733e-126	1.34674	197.644			NO PFAM	0	165	No NLS found	No KR rich region found	113952	1	1	1	0	0	0	0	0	0	0	0	0	0	0	0	0	0	0	0	0	0	0	0	0	0	0	0	0	0	0	0	0	0	0	0	0
	41539	142.44	1.34078e-31	2.89926	412.97	hydrolase activity. hydrolyzing O-glycosyl compounds ; extracellular region ; carbohydrate metabolic process ; cellulose binding ; metabolic process ; catalytic activity	Cellulose-binding region. fungal ;Cutinase ; Lipase. active site	{'PF08237': 'PE-PPE domain ', 'PF01083': 'Cutinase ', 'PF00734': 'Fungal cellulose binding domain '}	4.92958	284	No NLS found	No KR rich region found	995	2	98	2	3	4	2	1	0	1	0	0	0	1	0	0	0	0	0	0	0	0	2	0	1	1	5	1	0	1	3	0	0	2	2	3	3
	22063	135.375	0.0010296	0.401054	54.2925			{'PF12296': 'Hydrophobic surface binding protein A '}	0	170	No NLS found	No KR rich region found	37127	1	2	1	0	0	0	0	0	0	0	0	0	0	0	0	0	0	0	0	0	0	0	0	0	0	0	0	0	0	0	0	0	0	0	0	0
	139801	118.48	8.26161e-33	0.459569	54.4496	triacylglycerol lipase activity ; lipid metabolic process ; catalytic activity	Lipase. class 3 ; Lipase. active site	{'PF01764': 'Lipase (class 3) '}	2.06897	290	No NLS found	No KR rich region found	1346	2	79	2	3	3	1	0	0	0	1	0	2	2	3	1	2	1	1	1	1	3	1	1	0	0	2	2	1	1	1	0	0	1	1	1	3
	167470	103.1	2.05257e-27	4.9981	515.302			{'PF11327': 'Protein of unknown function (DUF3129) '}	0.740741	270	No NLS found	RRFLPRMLVKMGLMKRAK	6661	2	31	2	3	3	2	0	0	0	0	0	0	0	0	0	0	0	0	0	0	0	0	1	3	0	3	0	0	1	0	0	0	0	1	0	0
	118722	100.323	8.86271e-22	1.57434	157.943	polysaccharide catabolic process ; cellulase activity	Glycoside hydrolase. family 12 ; Concanavalin A-like lectin/glucanase	{'PF01670': 'Glycosyl hydrolase family 12 '}	0.854701	234	No NLS found	No KR rich region found	844	6	111	6	2	2	1	2	1	1	0	0	3	3	0	0	2	0	0	1	2	1	2	0	1	1	2	1	3	1	0	1	0	1	2	1	1
	20639	97.764	4.92584e-06	0.295231	28.863			NO PFAM	6.60377	106	No NLS found	No KR rich region found	114578	1	1	1	0	0	0	0	0	0	0	0	0	0	0	0	0	0	0	0	0	0	0	0	0	0	0	0	0	0	0	0	0	0	0	0	0
	181776	95.5724	0.000397893	0.0601283	5.74661			NO PFAM	0.552486	181	No NLS found	No KR rich region found	25722	1	4	1	0	0	0	0	0	0	0	0	0	0	0	0	0	0	0	0	0	0	0	0	0	0	0	0	0	0	1	0	0	0	0	0	0
	65053	90.9262	1.29745e-05	2.06548	187.806		Glycoside hydrolase. family 61	{'PF03443': 'Glycosyl hydrolase family 61 '}	0.884956	226	No NLS found	No KR rich region found	35	8	834	8	8	24	10	25	34	34	2	6	3	8	5	3	1	4	4	3	2	2	11	1	6	1	25	35	10	20	14	27	0	23	19	3	19
	141874	72.7062	2.52381e-12	0.876179	63.7036			NO PFAM	2.6455	189	No NLS found	No KR rich region found	19253	1	6	1	0	1	1	0	0	0	0	0	0	0	0	0	0	0	0	0	0	0	0	0	1	0	1	0	0	0	0	0	0	0	0	0	0
	33843	69.6992	0.0331035	0.136076	9.48438		Apple-like	{'PF14295': 'PAN domain ', 'PF00024': 'PAN domain '}	5.06912	217	No NLS found	No KR rich region found	10696	4	20	4	4	2	1	0	0	0	0	3	0	0	0	0	0	0	0	0	0	0	0	0	1	0	2	0	0	1	0	0	0	0	0	0	0
	130681	68.9351	0.0143194	0.489084	33.7151		Glycoside hydrolase. family 61	{'PF03443': 'Glycosyl hydrolase family 61 '}	1.65289	242	No NLS found	No KR rich region found	35	8	834	8	8	24	10	25	34	34	2	6	3	8	5	3	1	4	4	3	2	2	11	1	6	1	25	35	10	20	14	27	0	23	19	3	19
	47156	57.7006	4.86278e-06	0.158591	9.15079			NO PFAM	4.5977	174	No NLS found	No KR rich region found	13232	2	12	2	3	2	2	0	0	0	0	0	0	0	0	0	0	0	0	0	0	0	0	0	0	0	1	0	0	0	1	0	0	0	0	0	0
	169832	51.8011	2.45133e-14	0.446838	23.1467			NO PFAM	3.25203	246	No NLS found	No KR rich region found	20089	4	6	4	0	0	0	0	0	0	0	0	0	0	0	0	0	0	0	0	0	0	0	0	0	0	0	0	0	0	0	0	0	1	1	0	0
	16758	50.6842	1.84285e-08	0.643074	32.5937			NO PFAM	11.1111	108	No NLS found	No KR rich region found	12097	2	15	2	0	5	1	0	0	0	0	0	0	0	0	0	0	0	0	0	0	0	0	0	0	0	4	0	0	0	0	0	0	0	0	0	0
	50893	49.324	0.000179671	4.41124	217.58	metabolic process ; hydrolase activity	Cutinase	{'PF01083': 'Cutinase '}	1.76991	226	No NLS found	No KR rich region found	995	2	98	2	3	4	2	1	0	1	0	0	0	1	0	0	0	0	0	0	0	0	2	0	1	1	5	1	0	1	3	0	0	2	2	3	3
	30686	49.0572	1.76962e-19	2.42779	119.101		Glycoside hydrolase. family 61	{'PF03443': 'Glycosyl hydrolase family 61 '}	1.48699	269	No NLS found	No KR rich region found	35	8	834	8	8	24	10	25	34	34	2	6	3	8	5	3	1	4	4	3	2	2	11	1	6	1	25	35	10	20	14	27	0	23	19	3	19
	19788	45.1528	2.10914e-06	1.94793	87.9545	RNA binding ; endoribonuclease activity ; ribonuclease activity	Guanine-specific ribonuclease N1 and T1 ; Ribonuclease/ribotoxin	{'PF00545': 'ribonuclease '}	3.1746	126	No NLS found	No KR rich region found	3930	1	44	1	0	0	0	0	0	0	0	1	0	3	0	0	1	1	1	1	0	0	1	0	0	0	2	0	2	0	1	1	0	1	1	1	0
	182949	42.7471	2.15342e-11	0.43342	18.5274			NO PFAM	2.39726	292	No NLS found	No KR rich region found	46036	2	2	2	0	0	0	0	0	0	0	0	0	0	0	0	0	0	0	0	0	0	0	0	0	0	0	0	0	0	0	0	0	0	0	0	0
	49773	39.9474	0.00262654	6.01471	240.272		Glycoside hydrolase. family 61	{'PF03443': 'Glycosyl hydrolase family 61 '}	2.11864	236	No NLS found	No KR rich region found	35	8	834	8	8	24	10	25	34	34	2	6	3	8	5	3	1	4	4	3	2	2	11	1	6	1	25	35	10	20	14	27	0	23	19	3	19
	142471	37.0954	4.74248e-06	0.792532	29.3993		Cysteine. histidine-dependent amidohydrolase/peptidase	{'PF05257': 'CHAP domain '}	3.81356	236	No NLS found	No KR rich region found	22756	2	5	2	0	0	0	0	0	0	0	0	0	0	0	0	0	0	0	0	0	0	0	0	0	0	0	0	0	0	0	0	0	1	1	1	0
	18434	33.1201	9.42648e-13	7.49547	248.25			NO PFAM	10.1266	79	No NLS found	No KR rich region found	31234	1	3	1	0	0	0	0	0	0	0	0	0	0	0	0	0	0	0	0	0	0	0	0	0	0	1	0	0	0	0	0	0	1	0	0	0
	29034	30.4718	0.0377612	0.341954	10.42			NO PFAM	4.06091	197	No NLS found	No KR rich region found	22167	1	5	1	1	1	1	0	0	0	0	0	0	0	0	0	0	0	0	0	0	0	0	0	0	0	1	0	0	0	0	0	0	0	0	0	0
	60745	29.8706	2.09844e-05	0.67301	20.1032		N/apple PAN ; Apple-like	{'PF14295': 'PAN domain ', 'PF00024': 'PAN domain '}	4.8	250	No NLS found	No KR rich region found	10696	4	20	4	4	2	1	0	0	0	0	3	0	0	0	0	0	0	0	0	0	0	0	0	1	0	2	0	0	1	0	0	0	0	0	0	0
	15976	27.3303	3.88361e-08	1.71947	46.9936			NO PFAM	1.32743	226	No NLS found	No KR rich region found	16326	1	8	1	0	0	0	0	0	0	0	0	0	0	0	0	0	0	0	0	0	0	0	0	0	0	0	0	0	0	0	0	0	0	0	1	1
	30255	27.2746	6.20662e-07	0.896072	24.44	hydrolase activity. hydrolyzing O-glycosyl compounds ; carbohydrate metabolic process	Glycoside hydrolase. family 11 ; Concanavalin A-like lectin/glucanase	{'PF00457': 'Glycosyl hydrolases family 11 '}	0.434783	230	No NLS found	No KR rich region found	448	8	171	8	5	8	4	17	7	14	0	0	0	0	0	0	0	0	0	0	0	0	2	0	2	2	8	6	4	4	2	2	0	8	5	3	3
	60744	23.9018	2.71859e-10	0.735633	17.583			NO PFAM	0	203	No NLS found	No KR rich region found	9591	3	25	3	2	1	1	0	0	0	0	1	0	0	0	0	0	0	0	0	0	0	0	0	1	0	1	0	0	1	0	1	0	0	0	0	0
	156747	22.1727	1.8952e-34	2.7393	60.7376	lysozyme activity ; peptidoglycan catabolic process ; cell wall catabolic process	Glycoside hydrolase. family 24	{'PF00959': 'Phage lysozyme '}	3.77358	265	No NLS found	RRRK	3332	7	55	7	0	1	1	1	0	0	0	0	3	3	0	0	0	0	0	0	0	1	1	0	0	0	1	16	0	0	0	0	0	1	1	1	0
	100585	22.1054	4.25734e-57	4.55984	100.797		Glycoside hydrolase. family 61	{'PF03443': 'Glycosyl hydrolase family 61 '}	2.22222	225	No NLS found	No KR rich region found	35	8	834	8	8	24	10	25	34	34	2	6	3	8	5	3	1	4	4	3	2	2	11	1	6	1	25	35	10	20	14	27	0	23	19	3	19
	146109	19.6751	1.9187e-11	12.3875	243.725			{'PF11578': 'Protein of unknown function (DUF3237) '}	0.653595	153	No NLS found	No KR rich region found	10475	2	21	2	0	1	0	0	0	0	0	0	0	0	0	0	0	0	0	0	0	0	0	0	0	1	0	0	0	0	0	0	0	0	3	0	0
	157799	19.3734	7.5807e-239	71.3906	1383.08	aspartic-type endopeptidase activity ; proteolysis	Peptidase G1. eqolisin ; Concanavalin A-like lectin/glucanase	{'PF01828': 'Peptidase A4 family '}	1.55039	258	No NLS found	RHRKRVASGRKGNPIRR	373	12	195	12	7	15	8	0	0	0	13	3	0	0	1	0	0	0	0	0	0	0	0	1	4	1	17	0	12	2	1	2	0	3	4	4	4
	175000	19.3093	6.23363e-55	23.7141	457.902	carbohydrate metabolic process ; cellulase activity	Glycoside hydrolase. family 45 ; Expansin 45. endoglucanase-like ; Barwin-related endoglucanase	{'PF03330': 'Rare lipoprotein A (RlpA)-like double-psi beta-barrel ', 'PF02015': 'Glycosyl hydrolase family 45 '}	6.85714	175	No NLS found	No KR rich region found	13985	2	10	2	0	0	0	0	0	0	0	1	0	0	0	0	0	0	0	0	0	0	0	0	1	0	0	0	0	1	0	0	0	0	0	1	1
	182926	18.0893	1.85924e-07	2.31129	41.8095	aspartic-type endopeptidase activity ; proteolysis	Peptidase G1. eqolisin ; Concanavalin A-like lectin/glucanase	{'PF01828': 'Peptidase A4 family '}	1.51515	264	No NLS found	No KR rich region found	373	12	195	12	7	15	8	0	0	0	13	3	0	0	1	0	0	0	0	0	0	0	0	1	4	1	17	0	12	2	1	2	0	3	4	4	4
	146853	17.921	0.0340989	0.82562	14.7959			NO PFAM	10.5263	114	No NLS found	No KR rich region found	30565	2	3	2	0	0	0	0	0	0	0	0	0	0	0	0	0	0	0	0	0	0	0	0	0	0	0	0	0	0	0	0	0	0	0	0	0
	18415	17.8549	2.09161e-48	20.0283	357.604			{'PF12296': 'Hydrophobic surface binding protein A '}	0	175	No NLS found	No KR rich region found	11475	2	17	2	1	1	1	0	0	0	0	0	0	0	0	0	0	0	0	0	0	0	0	1	1	0	1	0	0	0	0	0	0	0	0	1	0
	32615	15.4697	0.0377115	0.843413	13.0474			NO PFAM	4.94297	263	No NLS found	No KR rich region found	21403	1	5	1	0	0	1	0	0	0	0	1	0	0	0	0	0	0	0	0	0	0	0	0	1	0	1	0	0	0	0	0	0	0	0	0	0
	141441	13.6818	1.71408e-08	5.59575	76.56			{'PF11327': 'Protein of unknown function (DUF3129) '}	1.69492	295	No NLS found	KRRFAR	4598	1	38	1	2	1	1	0	0	0	0	1	0	0	0	0	0	0	0	0	0	0	0	1	1	0	2	0	0	1	0	0	0	1	1	0	0
	183869	11.9407	1.69844e-05	3.7553	44.8408			NO PFAM	0.478469	209	No NLS found	No KR rich region found	4324	1	40	1	3	2	2	0	0	0	0	1	0	0	0	0	0	0	0	0	0	0	0	0	2	0	3	0	0	2	1	1	0	1	1	1	0
	167344	11.5178	2.00658e-69	12.1935	140.442			NO PFAM	2.73973	146	No NLS found	No KR rich region found	11453	1	17	1	0	0	0	0	0	0	0	0	0	0	0	0	0	0	0	0	0	0	0	0	0	0	0	0	0	0	1	0	0	1	1	1	0
	19799	10.8844	1.7083e-07	56.9525	619.894			NO PFAM	8.24742	97	No NLS found	No KR rich region found	114363	1	1	1	0	0	0	0	0	0	0	0	0	0	0	0	0	0	0	0	0	0	0	0	0	0	0	0	0	0	0	0	0	0	0	0	0
	32236	10.2403	0.00301161	0.813834	8.33389			NO PFAM	3.9801	201	No NLS found	No KR rich region found	15414	1	9	1	4	1	2	0	0	0	0	0	0	0	0	0	0	0	0	0	0	0	0	0	0	0	1	0	0	0	0	0	0	0	0	0	0
	141524	10.0858	1.17744e-08	11.5874	116.868			NO PFAM	0.367647	272	No NLS found	No KR rich region found	16081	1	8	1	1	1	1	0	0	0	0	0	0	0	0	0	0	0	0	0	0	0	0	1	1	0	1	0	0	0	0	0	0	0	0	0	0
	167084	9.025	6.15593e-14	4.73516	42.7348		Necrosis inducing	{'PF05630': 'Necrosis inducing protein (NPP1) '}	2.47934	242	No NLS found	No KR rich region found	4221	1	41	1	2	2	1	0	0	0	0	0	0	0	0	0	0	0	0	0	0	0	0	0	1	0	2	0	0	1	0	1	0	0	0	0	0
	170811	8.76681	4.49356e-14	44.3379	388.702			{'PF12296': 'Hydrophobic surface binding protein A '}	0	282	No NLS found	No KR rich region found	15162	3	9	3	0	0	0	0	0	0	0	0	0	0	0	0	0	0	0	0	0	0	0	0	0	0	0	0	0	0	0	0	0	0	0	0	0
	184384	8.58656	1.68905e-07	5.36321	46.0515			NO PFAM	1.77936	281	No NLS found	KKMIRGR	39989	1	2	1	0	0	0	0	0	0	0	0	0	0	0	0	0	0	0	0	0	0	0	0	0	0	0	0	0	0	0	0	0	0	0	0	0
	183829	7.64276	2.25865e-05	3.24413	24.7941	RNA binding ; endoribonuclease activity ; ribonuclease T2 activity	Ribonuclease T2	{'PF00445': 'Ribonuclease T2 family '}	3.89105	257	No NLS found	No KR rich region found	576	5	143	5	4	4	3	1	1	10	4	3	3	3	2	1	2	1	1	0	2	0	2	2	2	3	3	0	3	2	0	2	1	0	1	3	2
	143769	7.60166	7.89344e-05	28.7639	218.653	structural constituent of cell wall ; cell wall	Fungal hydrophobin ; Fungal hydrophobin	{'PF01185': 'Fungal hydrophobin '}	6.66667	120	No NLS found	No KR rich region found	19000	2	6	2	0	0	0	0	0	0	0	0	0	0	0	0	0	0	0	0	0	0	0	2	0	0	0	0	0	0	0	0	0	0	0	0	0
	184471	7.09686	5.99539e-10	3.27532	23.2445			{'PF12138': 'Spherulation-specific family 4 '}	1.70068	294	No NLS found	No KR rich region found	1758	5	70	5	5	4	0	0	0	0	0	0	0	0	0	0	0	0	0	0	0	0	0	0	1	0	4	0	4	2	1	4	0	1	0	0	1
	187693	6.99041	0.0413742	3.80519	26.5999	lysozyme activity ; peptidoglycan catabolic process ; cell wall catabolic process	Glycoside hydrolase. family 25	{'PF01183': 'Glycosyl hydrolases family 25 '}	0.862069	232	No NLS found	No KR rich region found	1850	2	68	2	1	2	1	0	0	1	3	1	1	0	6	5	0	2	1	3	2	0	4	0	0	0	1	0	4	0	1	0	0	1	1	1	1
	157707	6.61936	0.0170183	4.2502	28.1336	rhodopsin-like receptor activity ; G-protein coupled receptor protein signaling pathway ; visual perception ; integral to membrane	Opsin	{'PF11327': 'Protein of unknown function (DUF3129) '}	1.43885	278	No NLS found	No KR rich region found	6661	2	31	2	3	3	2	0	0	0	0	0	0	0	0	0	0	0	0	0	0	0	0	1	3	0	3	0	0	1	0	0	0	0	1	0	0
	146705	6.36015	2.59946e-14	8.24955	52.4684			NO PFAM	6.56934	274	No NLS found	KKKLVR	4941	1	36	1	3	3	2	0	0	0	0	0	0	0	0	0	1	0	0	0	0	0	0	0	2	0	3	0	0	0	1	1	0	1	2	1	0
	20454	6.15735	5.67823e-07	9.63727	59.34			NO PFAM	6.59341	91	No NLS found	No KR rich region found	7720	2	29	2	2	1	2	0	0	0	0	0	0	0	0	0	0	0	0	0	0	1	0	1	1	0	2	0	0	0	4	0	0	1	1	1	0
	178387	6.07122	0.0189514	5.84482	35.4852	structural constituent of cell wall ; cell wall	Fungal hydrophobin	{'PF01185': 'Fungal hydrophobin '}	7.93651	126	No NLS found	No KR rich region found	19000	2	6	2	0	0	0	0	0	0	0	0	0	0	0	0	0	0	0	0	0	0	0	2	0	0	0	0	0	0	0	0	0	0	0	0	0
	174199	5.58543	0.000191769	1.9306	10.7832			NO PFAM	1.98413	252	No NLS found	No KR rich region found	18879	1	6	1	0	0	0	0	0	0	0	1	0	0	0	0	0	0	0	0	0	0	0	1	0	0	0	0	0	0	0	0	0	0	0	0	0
	17855	5.57932	2.52745e-09	4.43292	24.7327			NO PFAM	0.829876	241	No NLS found	No KR rich region found	15126	1	9	1	1	1	1	0	0	0	0	1	0	0	0	0	0	0	0	0	0	0	0	1	1	0	1	0	0	0	0	0	0	0	0	0	0
	125396	5.50029	0.0013147	4.33205	23.8275			NO PFAM	1.02389	293	No NLS found	No KR rich region found	3434	1	53	1	2	3	0	1	1	0	0	1	0	0	0	0	0	0	0	0	0	1	0	0	0	0	3	0	0	3	1	2	0	1	2	0	1
	58226	5.06102	0.0328918	6.06137	30.6767			NO PFAM	3.69004	271	No NLS found	No KR rich region found	28827	1	3	1	1	0	0	0	0	0	0	0	0	0	0	0	0	0	0	0	0	0	0	1	0	0	0	0	0	0	0	0	0	0	0	0	0
[truncated: 26 more columns]

## Sheet: Table S4c. Sel. SSPs-orthologs
Table S4c. Selected SSPs orthologous genes found in the genome of other 59 fungi taxonomically and ecologically distinct
		ERM				END/ORCH			ECM												SAP S/L/O														SAP WR											SAP BR
Selected SSPs	Protein ID	Oidma	Melbi	Melva	Rhier	Pirin	Sebve	Tulca	Amamu	Cenge	Hebcy	Lacbi	Paxin	Paxru	Pilcr	Pismi	Pisti	Sclci	Suilu	Tubme	Agabi	Amore	Ascsa	Bauco	Chalo	Copci	Gymlu	Hyspu	Neucr	Rhyru	Sacce	Spoth	Thite	Trire	Aurde	Botbo	Galma	Hetan	Hypsu	Phchr	Pleos	Punst	Schco	Sphst	Trave	Conpu	Fompi	Hydpi	Serla
OmSSP1	182936	1	0	0	0	0	0	0	0	0	0	0	0	0	0	0	0	0	0	0	0	0	0	0	0	0	0	0	1	0	0	0	2	0	0	0	0	0	0	0	0	0	0	0	0	0	0	0	0
OmSSP2	160794	3	3	4	1	3	4	0	0	0	5	0	0	0	0	0	0	0	0	0	0	0	1	0	6	12	0	3	1	4	0	3	4	0	0	0	6	0	1	0	0	0	0	0	0	0	0	0	0
OmSSP3	56093	1	0	0	0	0	0	0	0	0	0	0	0	0	0	0	0	0	0	0	0	0	0	0	0	0	0	0	0	0	0	0	0	0	0	0	0	0	0	0	0	0	0	0	0	0	0	0	0
OmSSP4	20160	1	0	0	0	0	0	0	0	0	0	0	0	0	0	0	0	0	0	0	0	0	0	0	0	0	0	0	0	0	0	0	0	0	0	0	0	0	0	0	0	0	0	0	0	0	0	0	0
OmSSP5	23797	1	0	0	0	0	0	0	0	0	0	0	0	0	0	0	0	0	0	0	0	0	0	0	0	0	0	0	0	0	0	0	0	0	0	0	0	0	0	0	0	0	0	0	0	0	0	0	0
OmSSP6	125454	2	0	0	0	0	0	0	0	0	0	0	0	0	0	0	0	0	0	0	0	0	0	0	0	0	0	0	0	2	0	0	0	0	0	0	0	0	0	0	0	0	0	0	0	0	0	0	0
OmSSP7	25811	3	3	3	3	7	9	4	3	1	5	4	2	3	3	1	2	3	2	2	2	2	3	0	3	4	3	1	1	1	0	2	2	1	5	3	5	4	4	3	4	7	1	7	7	2	2	2	3
[truncated: 12 more columns]

## Sheet: Table S4d. Fungi list
Table S4d. List of the 60 fungi utilized for comparative analyses
		Fungi for comparative analyses	Phylum	Class	Order	Ecology
1	Oidma	Oidiodendron maius	Ascomycota	Leotiomycetes	Incertae sedis	ericoid	4 ERM species
2	Melbi	Meliniomyces bicolor	Ascomycota	Leotiomycetes	Helotiales	ericoid-ectomycorrhizal
3	Melva	Meliniomyces variabilis	Ascomycota	Leotiomycetes	Helotiales	ericoid-endophyte
4	Rhier	Rhizoscyphus ericae	Ascomycota	Leotiomycetes	Helotiales	ericoid
5	Sebve	Sebacina vermifera	Basidiomycota	Agaricomycetes	Sebacinales	orchid mycorrhizal	2 orchid mycorrhizal (ORM) species
6	Tulca	Tulasnella calospora	Basidiomycota	Agaricomycetes	Cantharellales	orchid mycorrhizal
7	Pirin	Piriformospora indica	Basidiomycota	Agaricomycetes	Sebacinales	endophyte	1 endophytic species
8	Amamu	Amanita muscaria	Basidiomycota	Agaricomycetes	Agaricales	ectomycorrhizal	12 ECM species
9	Cenge3	Cenococcum geophilum	Ascomycota	Dothideomycetes	Incertae sedis	ectomycorrhizal
10	Hebcy	Hebeloma cylindrosporum	Basidiomycota	Agaricomycetes	Agaricales	ectomycorrhizal
11	Lacbi	Laccaria bicolor	Basidiomycota	Agaricomycetes	Agaricales	ectomycorrhizal
12	Paxin	Paxillus involutus	Basidiomycota	Agaricomycetes	Boletales	ectomycorrhizal
13	Paxru	Paxillus rubicundulus	Basidiomycota	Agaricomycetes	Boletales	ectomycorrhizal
14	Pilcr	Piloderma croceum	Basidiomycota	Agaricomycetes	Atheliales	ectomycorrhizal
15	Pismi	Pisolithus microcarpus	Basidiomycota	Agaricomycetes	Boletales	ectomycorrhizal
16	Pisti	Pisolithus tinctorius	Basidiomycota	Agaricomycetes	Boletales	ectomycorrhizal
17	Sclci	Scleroderma citrinum	Basidiomycota	Agaricomycetes	Boletales	ectomycorrhizal
18	Suilu	Suillus luteus	Basidiomycota	Agaricomycetes	Boletales	ectomycorrhizal
19	Tubme1	Tuber melanosporum	Ascomycota	Pezizomycetes	Tuberales	ectomycorrhizal
20	Agabi	Agaricus bisporus	Basidiomycota	Agaricomycetes	Agaricales	saprotroph	14 saprotrophic species S/L/O (soil/litter/organic matter)
21	Amore	Amorphotheca resinae	Ascomycota	Leotiomycetes	Incertae sedis	saprotroph
22	Ascsa	Ascocoryne sarcoides	Ascomycota	Leotiomycetes	Helotiales	saprotroph
23	Bauco1	Baudoinia compniacensis	Ascomycota	Dothideomycetes	Capnodiales	saprotroph
24	Chalo	Chalara longipes	Ascomycota	Leotiomycetes	Helotiales	saprotroph
25	Copci	Coprinopsis cinerea	Basidiomycota	Agaricomycetes	Agaricales	saprotroph
26	Gymlu	Gymnopus luxurians	Basidiomycota	Agaricomycetes	Agaricales	saprotroph
27	Hyspu1	Hysterium pulicare	Ascomycota	Dothideomycetes	Hysteriales	saprotroph
28	Spoth2	Myceliophthora thermophila (Sporotrichum thermophile )	Ascomycota	Sordariomycetes	Sordariales	saprotroph
29	Neucr	Neurospora crassa	Ascomycota	Sordariomycetes	Sordariales	saprotroph/endophyte/pathogen
30	Rhyru1	Rhytidhysteron rufulum	Ascomycota	Dothideomycetes	Hysteriales	saprotroph
31	Sacce1	Saccharomyces cerevisiae	Ascomycota	Saccharomycetes	Saccharomycetales	saprotroph (Ya)
32	Thite2	Thielavia terrestris	Ascomycota	Sordariomycetes	Sordariales	saprotroph
33	Trire	Trichoderma reesei	Ascomycota	Sordariomycetes	Hypocreales	saprotroph
34	Aurde	Auricularia delicata	Basidiomycota	Agaricomycetes	Auriculariales	saprotroph (WR)	11 saprotrophic species (white rot, WR)
35	Botbo	Botryobasidium botryosum	Basidiomycota	Agaricomycetes	Cantharellales	saprotroph (WR)
36	Galma	Galerina marginata	Basidiomycota	Agaricomycetes	Agaricales	saprotroph (WR)
37	Hetan	Heterobasidion annosum	Basidiomycota	Agaricomycetes	Russulales	saprotroph (WR)
38	Hypsu	Hypholoma sublateritium	Basidiomycota	Agaricomycetes	Agaricales	saprotroph (WR)
39	Phchr	Phanerochaete chrysosporium	Basidiomycota	Agaricomycetes	Polyporales	saprotroph (WR)
40	Pleos	Pleurotus ostreatus	Basidiomycota	Agaricomycetes	Agaricales	saprotroph (WR)
41	Punst	Punctularia strigosozonata	Basidiomycota	Agaricomycetes	Corticiales	saprotroph (WR)
42	Schco	Schizophyllum commune	Basidiomycota	Agaricomycetes	Agaricales	saprotroph (WR)
43	Shpst	Sphaerobolus stellatus	Basidiomycota	Agaricomycetes	Phallales	saprotroph (WR)
44	Trave	Trametes versicolor	Basidiomycota	Agaricomycetes	Polyporales	saprotroph (WR)
45	Conpu	Coniophora puteana	Basidiomycota	Agaricomycetes	Boletales	saprotroph (BR)	4 saprotrophic species (brown rot, BR)
46	Fompi	Fomitopsis pinicola	Basidiomycota	Agaricomycetes	Polyporales	saprotroph (BR)
47	Hydpi	Hydnomerulius pinastri	Basidiomycota	Agaricomycetes	Boletales	saprotroph (BR)
48	Serla	Serpula lacrymans	Basidiomycota	Agaricomycetes	Boletales	saprotroph (BR)
49	Aspni	Aspergillus nidulans (Emericella nidulans)	Ascomycota	Eurotiomycetes	Eurotiales	human pathogen	12 pathogenic species
50	Blugr	Blumeria graminis	Ascomycota	Leotiomycetes	Erysiphales	plant pathogen (Bb)
51	Botci1	Botrytis cinerea	Ascomycota	Leotiomycetes	Helotiales	plant pathogen (Nc)
52	Clafu1	Cladosporium fulvum	Ascomycota	Dothideomycetes	Capnodiales	plant pathogen (B)
53	CocheC5	Cochliobolus heterostrophus C5	Ascomycota	Dothideomycetes	Pleosporales	plant pathogen (N)
54	Gloac1	Colletotrichum fiorinae (Glomerella acutata)	Ascomycota	Sordariomycetes	Glomerellales	plant pathogen (Hd)
55	Crypa	Cryphonectria parasitica	Ascomycota	Sordariomycetes	Diaporthales	plant pathogen (N)
56	Maggr1	Magnaporthe grisea (Magnaporthe oryzae)	Ascomycota	Sordariomycetes	Magnaporthales	plant pathogen (H)
57	Mellp	Melampsora laricis-populina	Basidiomycota	Pucciniomycetes	Uredinales	plant pathogen (B)
58	Mycfi2	Mycosphaerella fijiensis	Ascomycota	Dothideomycetes	Capnodiales	plant pathogen (H)
59	Sclsc1	Sclerotinia sclerotiorum	Ascomycota	Leotiomycetes	Helotiales	plant pathogen (N)
60	Stano	Stagonospora (Phaeosphaeria) nodorum	Ascomycota	Dothideomycetes	Pleosporales	plant pathogen (N)
Ya	yeast
Bb	biotroph
Nc	necrotroph
Hd	hemibiotroph

## Sheet: readme
	Oidiodendron Secreted Proteins prediction
Tab description
	Contains all Oidiodendron proteins predicted as secreted
	CPL_fam, CPL_hit, CPL_description		Cazymes ? Proteases ? Lipases ? If no hits found = other
	SP hit, SP description, SP score, SP evalue, …		blast against swissprot
	OF hit, OF score, OF evalue, OF perc ident		blast against the 59 other fungi
	PFAM motifs
	perc C		Cystein percentage
	protein length
	NLS motifs, NLS position		Nuclear Localization Signals motifs predicted by predictNLS
	KR rich sequence, KR rich start, KR rich end		Arg and Lys rich motfs
	KR rich residues nb		KR rich motif length
	KR rich Lys nb, KR rich Arg nb		KR rich motif composition in Lys and Arg
	KR rich Asp and Glu nb		KR rich motif composition in Asp and Glu
	KR rich ratio of basic aa
	KR rich total charge
	Cluster ID		Does the protein belong to a multigene family ?
	Oidma members		Complementary informations in clustinfo tab
	Total members
